# Supplementary material for: Cistrome Explorer: an interactive visual analysis tool for large-scale epigenomic data
Source: Bioinformatics. 2023 Jan 23;39(2):btad018. doi: 10.1093/bioinformatics/btad018 (PMC9900209; doi:10.1093/bioinformatics/btad018)
Supplement: btad018_Supplementary_Data [file btad018_supplementary_data.zip]

Archive with 5 entries (5 files):
- table-ATAC-v0.csv
- table-ATAC-v1.csv
- table-H3K4me3-v1.csv
- table-H3K27ac-v1.csv
- Supplementary Note.pdf
