# Supplementary material for: Cistrome Explorer: an interactive visual analysis tool for large-scale epigenomic data
Source: Bioinformatics. 2023 Jan 23;39(2):btad018. doi: 10.1093/bioinformatics/btad018 (PMC9900209; doi:10.1093/bioinformatics/btad018)
Supplement: btad018_Supplementary_Data [file btad018_supplementary_data.zip › table-ATAC-v0.csv]

ID	Species	Factor	Cell Type	Paper Reference	PMID
GSM2544231	Homo sapiens	ATAC	Macrophage	Phanstiel DH, et al. Static and Dynamic DNA Loops form AP-1-Bound Activation Hubs during Macrophage Development. Mol. Cell	28890333
GSM2544230	Homo sapiens	ATAC	Macrophage	Phanstiel DH, et al. Static and Dynamic DNA Loops form AP-1-Bound Activation Hubs during Macrophage Development. Mol. Cell	28890333
GSM2544229	Homo sapiens	ATAC	Monocytes	Phanstiel DH, et al. Static and Dynamic DNA Loops form AP-1-Bound Activation Hubs during Macrophage Development. Mol. Cell	28890333
GSM2544227	Homo sapiens	ATAC	Macrophage	Phanstiel DH, et al. Static and Dynamic DNA Loops form AP-1-Bound Activation Hubs during Macrophage Development. Mol. Cell	28890333
GSM2544222	Homo sapiens	ATAC	Macrophage	Phanstiel DH, et al. Static and Dynamic DNA Loops form AP-1-Bound Activation Hubs during Macrophage Development. Mol. Cell	28890333
GSM2544219	Homo sapiens	ATAC	Macrophage	Phanstiel DH, et al. Static and Dynamic DNA Loops form AP-1-Bound Activation Hubs during Macrophage Development. Mol. Cell	28890333
GSM2544218	Homo sapiens	ATAC	Macrophage	Phanstiel DH, et al. Static and Dynamic DNA Loops form AP-1-Bound Activation Hubs during Macrophage Development. Mol. Cell	28890333
GSM2544217	Homo sapiens	ATAC	Monocytes	Phanstiel DH, et al. Static and Dynamic DNA Loops form AP-1-Bound Activation Hubs during Macrophage Development. Mol. Cell	28890333
GSM2411164	Homo sapiens	ATAC	Jurkat T cells	Brignall R, et al. Integration of Kinase and Calcium Signaling at the Level of Chromatin Underlies Inducible Gene Activation in T Cells. J. Immunol.	28904128
GSM2411165	Homo sapiens	ATAC	Jurkat T cells	Brignall R, et al. Integration of Kinase and Calcium Signaling at the Level of Chromatin Underlies Inducible Gene Activation in T Cells. J. Immunol.	28904128
GSM2411166	Homo sapiens	ATAC	Jurkat T cells	Brignall R, et al. Integration of Kinase and Calcium Signaling at the Level of Chromatin Underlies Inducible Gene Activation in T Cells. J. Immunol.	28904128
GSM2411167	Homo sapiens	ATAC	Jurkat T cells	Brignall R, et al. Integration of Kinase and Calcium Signaling at the Level of Chromatin Underlies Inducible Gene Activation in T Cells. J. Immunol.	28904128
GSM2411161	Homo sapiens	ATAC	Jurkat T cells	Brignall R, et al. Integration of Kinase and Calcium Signaling at the Level of Chromatin Underlies Inducible Gene Activation in T Cells. J. Immunol.	28904128
GSM2411162	Homo sapiens	ATAC	Jurkat T cells	Brignall R, et al. Integration of Kinase and Calcium Signaling at the Level of Chromatin Underlies Inducible Gene Activation in T Cells. J. Immunol.	28904128
GSM2411163	Homo sapiens	ATAC	Jurkat T cells	Brignall R, et al. Integration of Kinase and Calcium Signaling at the Level of Chromatin Underlies Inducible Gene Activation in T Cells. J. Immunol.	28904128
GSM2679898	Homo sapiens	ATAC	Monocytes	Park SH, et al. Type I interferons and the cytokine TNF cooperatively reprogram the macrophage epigenome to promote inflammatory activation. Nat. Immunol.	28825701
GSM2679899	Homo sapiens	ATAC	Macrophage	Park SH, et al. Type I interferons and the cytokine TNF cooperatively reprogram the macrophage epigenome to promote inflammatory activation. Nat. Immunol.	28825701
GSM2679876	Homo sapiens	ATAC	Monocytes	Park SH, et al. Type I interferons and the cytokine TNF cooperatively reprogram the macrophage epigenome to promote inflammatory activation. Nat. Immunol.	28825701
GSM2845469	Homo sapiens	ATAC	Embryonic stem cell	Bertero A, Fields PA, Ramani V, Bonora G et al. Dynamics of genome reorganization during human cardiogenesis reveal an RBM20-dependent splicing factory. Nat Commun 2019 Apr 4;10(1):1538.	30948719
GSM2679897	Homo sapiens	ATAC	Monocytes	Park SH, et al. Type I interferons and the cytokine TNF cooperatively reprogram the macrophage epigenome to promote inflammatory activation. Nat. Immunol.	28825701
GSM2679893	Homo sapiens	ATAC	Monocytes	Park SH, et al. Type I interferons and the cytokine TNF cooperatively reprogram the macrophage epigenome to promote inflammatory activation. Nat. Immunol.	28825701
GSM2679883	Homo sapiens	ATAC	Monocytes	Park SH, et al. Type I interferons and the cytokine TNF cooperatively reprogram the macrophage epigenome to promote inflammatory activation. Nat. Immunol.	28825701
GSM2679902	Homo sapiens	ATAC	Macrophage	Park SH, et al. Type I interferons and the cytokine TNF cooperatively reprogram the macrophage epigenome to promote inflammatory activation. Nat. Immunol.	28825701
GSM2679901	Homo sapiens	ATAC	Macrophage	Park SH, et al. Type I interferons and the cytokine TNF cooperatively reprogram the macrophage epigenome to promote inflammatory activation. Nat. Immunol.	28825701
GSM2411156	Homo sapiens	ATAC	Jurkat T cells	Brignall R, et al. Integration of Kinase and Calcium Signaling at the Level of Chromatin Underlies Inducible Gene Activation in T Cells. J. Immunol.	28904128
GSM2394395	Homo sapiens	ATAC	Aortic endothelial cell	Hogan NT, et al. Transcriptional networks specifying homeostatic and inflammatory programs of gene expression in human aortic endothelial cells. Elife	28585919
GSM2394396	Homo sapiens	ATAC	Aortic endothelial cell	Hogan NT, et al. Transcriptional networks specifying homeostatic and inflammatory programs of gene expression in human aortic endothelial cells. Elife	28585919
GSM2679868	Homo sapiens	ATAC	Monocytes	Park SH, et al. Type I interferons and the cytokine TNF cooperatively reprogram the macrophage epigenome to promote inflammatory activation. Nat. Immunol.	28825701
GSM2679894	Homo sapiens	ATAC	Monocytes	Park SH, et al. Type I interferons and the cytokine TNF cooperatively reprogram the macrophage epigenome to promote inflammatory activation. Nat. Immunol.	28825701
GSM2679895	Homo sapiens	ATAC	Monocytes	Park SH, et al. Type I interferons and the cytokine TNF cooperatively reprogram the macrophage epigenome to promote inflammatory activation. Nat. Immunol.	28825701
GSM3320311	Homo sapiens	ATAC	Dendritic cell	Diego Calderon, Michelle L.T. Nguyen, Anja Mezger, Arwa Kathiria, Vinh Nguyen, Ninnia Lescano, Beijing Wu, John Trombetta, Jessica V. Ribado, David A. Knowles, Ziyue Gao, Audrey V. Parent, Trevor D. Burt, Mark S. Anderson, Lindsey A. Criswell, William J. Greenleaf, Alexander Marson, and Jonathan K. Pritchard. Landscape of stimulation-responsive chromatin across diverse human immune cells. bioRxiv…	31570894
GSM3331038	Homo sapiens	ATAC	Adipocyte	Divoux A, et al. Differential open chromatin profile and transcriptomic signature define depot-specific human subcutaneous preadipocytes: primary outcomes. Clin Epigenetics	30477572
GSM3331039	Homo sapiens	ATAC	Adipocyte	Divoux A, et al. Differential open chromatin profile and transcriptomic signature define depot-specific human subcutaneous preadipocytes: primary outcomes. Clin Epigenetics	30477572
GSM3331034	Homo sapiens	ATAC	Adipocyte	Divoux A, et al. Differential open chromatin profile and transcriptomic signature define depot-specific human subcutaneous preadipocytes: primary outcomes. Clin Epigenetics	30477572
GSM3331035	Homo sapiens	ATAC	Adipocyte	Divoux A, et al. Differential open chromatin profile and transcriptomic signature define depot-specific human subcutaneous preadipocytes: primary outcomes. Clin Epigenetics	30477572
GSM3331036	Homo sapiens	ATAC	Adipocyte	Divoux A, et al. Differential open chromatin profile and transcriptomic signature define depot-specific human subcutaneous preadipocytes: primary outcomes. Clin Epigenetics	30477572
GSM3331037	Homo sapiens	ATAC	Adipocyte	Divoux A, et al. Differential open chromatin profile and transcriptomic signature define depot-specific human subcutaneous preadipocytes: primary outcomes. Clin Epigenetics	30477572
GSM3111017	Homo sapiens	ATAC	Smooth muscle cell	Liu B, Pjanic M, Wang T, Nguyen T et al. Genetic Regulatory Mechanisms of Smooth Muscle Cells Map to Coronary Artery Disease Risk Loci. Am J Hum Genet 2018 Sep 6;103(3):377-388. PMID: 30146127	30146127
GSM3111018	Homo sapiens	ATAC	Smooth muscle cell	Liu B, Pjanic M, Wang T, Nguyen T et al. Genetic Regulatory Mechanisms of Smooth Muscle Cells Map to Coronary Artery Disease Risk Loci. Am J Hum Genet 2018 Sep 6;103(3):377-388. PMID: 30146127	30146127
GSM3111019	Homo sapiens	ATAC	Smooth muscle cell	Liu B, Pjanic M, Wang T, Nguyen T et al. Genetic Regulatory Mechanisms of Smooth Muscle Cells Map to Coronary Artery Disease Risk Loci. Am J Hum Genet 2018 Sep 6;103(3):377-388. PMID: 30146127	30146127
GSM3391517	Homo sapiens	ATAC	Ectodermal cell	Pattison JM, et al. Retinoic acid and BMP4 cooperate with p63 to alter chromatin dynamics during surface epithelial commitment. Nat. Genet.	30397335
GSM3320321	Homo sapiens	ATAC	CD8-positive, alpha-beta T cell	Diego Calderon, Michelle L.T. Nguyen, Anja Mezger, Arwa Kathiria, Vinh Nguyen, Ninnia Lescano, Beijing Wu, John Trombetta, Jessica V. Ribado, David A. Knowles, Ziyue Gao, Audrey V. Parent, Trevor D. Burt, Mark S. Anderson, Lindsey A. Criswell, William J. Greenleaf, Alexander Marson, and Jonathan K. Pritchard. Landscape of stimulation-responsive chromatin across diverse human immune cells. bioRxiv…	31570894
GSM2721905	Homo sapiens	ATAC	Embryonic stem cell	Wu J, et al. Chromatin analysis in human early development reveals epigenetic transition during ZGA. Nature	29720659
GSM2688933	Homo sapiens	ATAC	Skin fibroblast	Hennig T, et al. HSV-1-induced disruption of transcription termination resembles a cellular stress response but selectively increases chromatin accessibility downstream of genes. PLoS Pathog.	29579120
GSM2688939	Homo sapiens	ATAC	Skin fibroblast	Hennig T, et al. HSV-1-induced disruption of transcription termination resembles a cellular stress response but selectively increases chromatin accessibility downstream of genes. PLoS Pathog.	29579120
GSM2688938	Homo sapiens	ATAC	Skin fibroblast	Hennig T, et al. HSV-1-induced disruption of transcription termination resembles a cellular stress response but selectively increases chromatin accessibility downstream of genes. PLoS Pathog.	29579120
GSM3320270	Homo sapiens	ATAC	Dendritic cell	Diego Calderon, Michelle L.T. Nguyen, Anja Mezger, Arwa Kathiria, Vinh Nguyen, Ninnia Lescano, Beijing Wu, John Trombetta, Jessica V. Ribado, David A. Knowles, Ziyue Gao, Audrey V. Parent, Trevor D. Burt, Mark S. Anderson, Lindsey A. Criswell, William J. Greenleaf, Alexander Marson, and Jonathan K. Pritchard. Landscape of stimulation-responsive chromatin across diverse human immune cells. bioRxiv…	31570894
GSM3331032	Homo sapiens	ATAC	Adipocyte	Divoux A, et al. Differential open chromatin profile and transcriptomic signature define depot-specific human subcutaneous preadipocytes: primary outcomes. Clin Epigenetics	30477572
GSM2688937	Homo sapiens	ATAC	Skin fibroblast	Hennig T, et al. HSV-1-induced disruption of transcription termination resembles a cellular stress response but selectively increases chromatin accessibility downstream of genes. PLoS Pathog.	29579120
GSM2688936	Homo sapiens	ATAC	Skin fibroblast	Hennig T, et al. HSV-1-induced disruption of transcription termination resembles a cellular stress response but selectively increases chromatin accessibility downstream of genes. PLoS Pathog.	29579120
GSM2688934	Homo sapiens	ATAC	Skin fibroblast	Hennig T, et al. HSV-1-induced disruption of transcription termination resembles a cellular stress response but selectively increases chromatin accessibility downstream of genes. PLoS Pathog.	29579120
GSM3111021	Homo sapiens	ATAC	Smooth muscle cell	Liu B, Pjanic M, Wang T, Nguyen T et al. Genetic Regulatory Mechanisms of Smooth Muscle Cells Map to Coronary Artery Disease Risk Loci. Am J Hum Genet 2018 Sep 6;103(3):377-388.	30146127
GSM3111020	Homo sapiens	ATAC	Smooth muscle cell	Liu B, Pjanic M, Wang T, Nguyen T et al. Genetic Regulatory Mechanisms of Smooth Muscle Cells Map to Coronary Artery Disease Risk Loci. Am J Hum Genet 2018 Sep 6;103(3):377-388.	30146127
GSM2689786	Homo sapiens	ATAC	Natural killer cell	Gamliel M, et al. Trained Memory of Human Uterine NK Cells Enhances Their Function in Subsequent Pregnancies. Immunity	29768178
GSM2688944	Homo sapiens	ATAC	Skin fibroblast	Hennig T, et al. HSV-1-induced disruption of transcription termination resembles a cellular stress response but selectively increases chromatin accessibility downstream of genes. PLoS Pathog.	29579120
GSM2688943	Homo sapiens	ATAC	Skin fibroblast	Hennig T, et al. HSV-1-induced disruption of transcription termination resembles a cellular stress response but selectively increases chromatin accessibility downstream of genes. PLoS Pathog.	29579120
GSM2901714	Homo sapiens	ATAC	Embryonic stem cell	Pastor WA, et al. TFAP2C regulates transcription in human naive pluripotency by opening enhancers. Nat. Cell Biol.	29695788
GSM2901716	Homo sapiens	ATAC	Embryonic stem cell	Pastor WA, et al. TFAP2C regulates transcription in human naive pluripotency by opening enhancers. Nat. Cell Biol.	29695788
GSM2471293	Homo sapiens	ATAC	Dendritic cell	ENCODE Project Consortium , et al. An integrated encyclopedia of DNA elements in the human genome. Nature 2012	22955616
GSM3701914	Homo sapiens	ATAC	Monocytes	Kusnadi A, Park SH, Yuan R, Pannellini T et al. The Cytokine TNF Promotes Transcription Factor SREBP Activity and Binding to Inflammatory Genes to Activate Macrophages and Limit Tissue Repair. Immunity 2019 Aug 20;51(2):241-257.e9.	31303399
GSM3020380	Homo sapiens	ATAC	Natural killer cell	Rendeiro AF, Krausgruber T, Fortelny N, Zhao F et al. Chromatin mapping and single-cell immune profiling define the temporal dynamics of ibrutinib response in CLL. Nat Commun 2020 Jan 29;11(1):577.	31996669
GSM3020374	Homo sapiens	ATAC	B cell	Rendeiro AF, Krausgruber T, Fortelny N, Zhao F et al. Chromatin mapping and single-cell immune profiling define the temporal dynamics of ibrutinib response in CLL. Nat Commun 2020 Jan 29;11(1):577.	31996669
GSM3020372	Homo sapiens	ATAC	B cell	Rendeiro AF, Krausgruber T, Fortelny N, Zhao F et al. Chromatin mapping and single-cell immune profiling define the temporal dynamics of ibrutinib response in CLL. Nat Commun 2020 Jan 29;11(1):577.	31996669
GSM3020356	Homo sapiens	ATAC	Natural killer cell	Rendeiro AF, Krausgruber T, Fortelny N, Zhao F et al. Chromatin mapping and single-cell immune profiling define the temporal dynamics of ibrutinib response in CLL. Nat Commun 2020 Jan 29;11(1):577.	31996669
GSM3020345	Homo sapiens	ATAC	CD8-positive, alpha-beta T cell	Rendeiro AF, Krausgruber T, Fortelny N, Zhao F et al. Chromatin mapping and single-cell immune profiling define the temporal dynamics of ibrutinib response in CLL. Nat Commun 2020 Jan 29;11(1):577.	31996669
GSM3020338	Homo sapiens	ATAC	B cell	Rendeiro AF, Krausgruber T, Fortelny N, Zhao F et al. Chromatin mapping and single-cell immune profiling define the temporal dynamics of ibrutinib response in CLL. Nat Commun 2020 Jan 29;11(1):577.	31996669
GSM3020336	Homo sapiens	ATAC	Natural killer cell	Rendeiro AF, Krausgruber T, Fortelny N, Zhao F et al. Chromatin mapping and single-cell immune profiling define the temporal dynamics of ibrutinib response in CLL. Nat Commun 2020 Jan 29;11(1):577.	31996669
GSM3020335	Homo sapiens	ATAC	Natural killer cell	Rendeiro AF, Krausgruber T, Fortelny N, Zhao F et al. Chromatin mapping and single-cell immune profiling define the temporal dynamics of ibrutinib response in CLL. Nat Commun 2020 Jan 29;11(1):577.	31996669
GSM3020332	Homo sapiens	ATAC	Natural killer cell	Rendeiro AF, Krausgruber T, Fortelny N, Zhao F et al. Chromatin mapping and single-cell immune profiling define the temporal dynamics of ibrutinib response in CLL. Nat Commun 2020 Jan 29;11(1):577.	31996669
GSM3020308	Homo sapiens	ATAC	CD8-positive, alpha-beta T cell	Rendeiro AF, Krausgruber T, Fortelny N, Zhao F et al. Chromatin mapping and single-cell immune profiling define the temporal dynamics of ibrutinib response in CLL. Nat Commun 2020 Jan 29;11(1):577.	31996669
GSM3020281	Homo sapiens	ATAC	Natural killer cell	Rendeiro AF, Krausgruber T, Fortelny N, Zhao F et al. Chromatin mapping and single-cell immune profiling define the temporal dynamics of ibrutinib response in CLL. Nat Commun 2020 Jan 29;11(1):577.	31996669
GSM3020280	Homo sapiens	ATAC	Natural killer cell	Rendeiro AF, Krausgruber T, Fortelny N, Zhao F et al. Chromatin mapping and single-cell immune profiling define the temporal dynamics of ibrutinib response in CLL. Nat Commun 2020 Jan 29;11(1):577.	31996669
GSM3020278	Homo sapiens	ATAC	Natural killer cell	Rendeiro AF, Krausgruber T, Fortelny N, Zhao F et al. Chromatin mapping and single-cell immune profiling define the temporal dynamics of ibrutinib response in CLL. Nat Commun 2020 Jan 29;11(1):577.	31996669
GSM3020257	Homo sapiens	ATAC	CD8-positive, alpha-beta T cell	Rendeiro AF, Krausgruber T, Fortelny N, Zhao F et al. Chromatin mapping and single-cell immune profiling define the temporal dynamics of ibrutinib response in CLL. Nat Commun 2020 Jan 29;11(1):577.	31996669
GSM3677783	Homo sapiens	ATAC	Embryonic stem cell	Meers MP, Janssens DH, Henikoff S. Pioneer Factor-Nucleosome Binding Events during Differentiation Are Motif Encoded. Mol Cell 2019 Aug 8;75(3):562-575.e5.	31253573
GSM3716514	Homo sapiens	ATAC	Adipocyte	Kristina M. Garske, David Z. Pan, Zong Miao, Yash V. Bhagat, Caroline Comenho, Christopher R. Robles, Jihane N. Benhammou, Marcus Alvarez, Arthur Ko, Chun Jimmie Ye, Joseph R. Pisegna, Karen L. Mohlke, Janet S. Sinsheimer, Markku Laakso & PŠivi Pajukanta. Reverse gene-environment interaction approach to identify variants influencing body-mass index in humans. Nature Metabolism 2019;1:630-642. doi…	31538139
GSM3323603	Homo sapiens	ATAC	B cell	Scharer CD, Blalock EL, Mi T, Barwick BG et al. Epigenetic programming underpins B cell dysfunction in human SLE. Nat Immunol 2019 Aug;20(8):1071-1082.	31263277
GSM3445656	Homo sapiens	ATAC	Lung epithelium	Xue Y, et al. SMARCA4 loss is synthetic lethal with CDK4/6 inhibition in non-small cell lung cancer. Nat Commun	30718506
GSM3393041	Homo sapiens	ATAC	Skin fibroblast	van der Raadt J, et al. ONECUT transcription factors induce neuronal characteristics and remodel chromatin accessibility. Nucleic Acids Res.	31049588
GSM2934674	Homo sapiens	ATAC	Chondrocyte	Kawata M, et al. Simple and Robust Differentiation of Human Pluripotent Stem Cells toward Chondrocytes by Two Small-Molecule Compounds. Stem Cell Reports	31402337
GSM2934671	Homo sapiens	ATAC	Chondrocyte	Kawata M, et al. Simple and Robust Differentiation of Human Pluripotent Stem Cells toward Chondrocytes by Two Small-Molecule Compounds. Stem Cell Reports	31402337
GSM2934670	Homo sapiens	ATAC	Chondrocyte	Kawata M, et al. Simple and Robust Differentiation of Human Pluripotent Stem Cells toward Chondrocytes by Two Small-Molecule Compounds. Stem Cell Reports	31402337
GSM2934669	Homo sapiens	ATAC	Chondrocyte	Kawata M, et al. Simple and Robust Differentiation of Human Pluripotent Stem Cells toward Chondrocytes by Two Small-Molecule Compounds. Stem Cell Reports	31402337
GSM2934667	Homo sapiens	ATAC	Chondrocyte	Kawata M, et al. Simple and Robust Differentiation of Human Pluripotent Stem Cells toward Chondrocytes by Two Small-Molecule Compounds. Stem Cell Reports	31402337
GSM2934665	Homo sapiens	ATAC	Chondrocyte	Kawata M, et al. Simple and Robust Differentiation of Human Pluripotent Stem Cells toward Chondrocytes by Two Small-Molecule Compounds. Stem Cell Reports	31402337
GSM2934662	Homo sapiens	ATAC	Pluripotent stem cell	Kawata M, et al. Simple and Robust Differentiation of Human Pluripotent Stem Cells toward Chondrocytes by Two Small-Molecule Compounds. Stem Cell Reports	31402337
GSM4025765	Homo sapiens	ATAC	Keratinocyte	Mercado N, et al. IRF2 is a master regulator of human keratinocyte stem cell fate. Nat Commun	31611556
GSM3089849	Homo sapiens	ATAC	Lung epithelium	Klotz R, et al. Circulating tumor cells exhibit metastatic tropism and reveal brain metastasis drivers. Cancer Discov	31601552
GSM4191897	Homo sapiens	ATAC	Neural precursor	Uebbing S, Gockley J, Reilly SK, Kocher AA et al. Massively parallel discovery of human-specific substitutions that alter enhancer activity. Proc Natl Acad Sci U S A 2021 Jan 12;118(2).	33372131
GSM4191896	Homo sapiens	ATAC	Neural precursor	Uebbing S, Gockley J, Reilly SK, Kocher AA et al. Massively parallel discovery of human-specific substitutions that alter enhancer activity. Proc Natl Acad Sci U S A 2021 Jan 12;118(2).	33372131
GSM4191895	Homo sapiens	ATAC	Neural precursor	Uebbing S, Gockley J, Reilly SK, Kocher AA et al. Massively parallel discovery of human-specific substitutions that alter enhancer activity. Proc Natl Acad Sci U S A 2021 Jan 12;118(2).	33372131
GSM3462862	Homo sapiens	ATAC	Skin fibroblast	Oomen ME, et al. CTCF sites display cell cycle-dependent dynamics in factor binding and nucleosome positioning. Genome Res.	30655336
GSM3067769	Homo sapiens	ATAC	Aortic endothelial cell	Krause MD, et al. Genetic variant at coronary artery disease and ischemic stroke locus 1p32.2 regulates endothelial responses to hemodynamics. Proc. Natl. Acad. Sci. U.S.A.	30429326
GSM4332570	Homo sapiens	ATAC	Vein endothelial cell	Xin J, Zhang H, He Y, Duren Z et al. Chromatin accessibility landscape and regulatory network of high-altitude hypoxia adaptation. Nat Commun 2020 Oct 1;11(1):4928.	33004791
GSM4332559	Homo sapiens	ATAC	Vein endothelial cell	Xin J, Zhang H, He Y, Duren Z, Bai C, Chen L, Luo X, Yan DS, Zhang C, Zhu X, Yuan Q, Feng Z, Cui C, Qi X, Ouzhuluobu None, Wong WH, Wang Y, Su B, Chromatin accessibility landscape and regulatory network of high-altitude hypoxia adaptation, Nature communications	33004791
GSM4332543	Homo sapiens	ATAC	Vein endothelial cell	Xin J, Zhang H, He Y, Duren Z, Bai C, Chen L, Luo X, Yan DS, Zhang C, Zhu X, Yuan Q, Feng Z, Cui C, Qi X, Ouzhuluobu None, Wong WH, Wang Y, Su B, Chromatin accessibility landscape and regulatory network of high-altitude hypoxia adaptation, Nature communications	33004791
GSM4332545	Homo sapiens	ATAC	Vein endothelial cell	Xin J, Zhang H, He Y, Duren Z, Bai C, Chen L, Luo X, Yan DS, Zhang C, Zhu X, Yuan Q, Feng Z, Cui C, Qi X, Ouzhuluobu None, Wong WH, Wang Y, Su B, Chromatin accessibility landscape and regulatory network of high-altitude hypoxia adaptation, Nature communications	33004791
GSM4332963	Homo sapiens	ATAC	Jurkat T cells	Williams RT, Guarecuco R, Gates LA, Barrows D, Passarelli MC, Carey B, Baudrier L, Jeewajee S, La K, Prizer B, Malik S, Garcia-Bermudez J, Zhu XG, Cantor J, Molina H, Carroll T, Roeder RG, Abdel-Wahab O, Allis CD, Birsoy K, ZBTB1 Regulates Asparagine Synthesis and Leukemia Cell Response to L-Asparaginase, Cell metabolism	32268116
GSM4332576	Homo sapiens	ATAC	Vein endothelial cell	Xin J, Zhang H, He Y, Duren Z, Bai C, Chen L, Luo X, Yan DS, Zhang C, Zhu X, Yuan Q, Feng Z, Cui C, Qi X, Ouzhuluobu None, Wong WH, Wang Y, Su B, Chromatin accessibility landscape and regulatory network of high-altitude hypoxia adaptation, Nature communications	33004791
GSM4332558	Homo sapiens	ATAC	Vein endothelial cell	Xin J, Zhang H, He Y, Duren Z, Bai C, Chen L, Luo X, Yan DS, Zhang C, Zhu X, Yuan Q, Feng Z, Cui C, Qi X, Ouzhuluobu None, Wong WH, Wang Y, Su B, Chromatin accessibility landscape and regulatory network of high-altitude hypoxia adaptation, Nature communications	33004791
GSM4332549	Homo sapiens	ATAC	Vein endothelial cell	Xin J, Zhang H, He Y, Duren Z, Bai C, Chen L, Luo X, Yan DS, Zhang C, Zhu X, Yuan Q, Feng Z, Cui C, Qi X, Ouzhuluobu None, Wong WH, Wang Y, Su B, Chromatin accessibility landscape and regulatory network of high-altitude hypoxia adaptation, Nature communications	33004791
GSM4332962	Homo sapiens	ATAC	Jurkat T cells	Williams RT, Guarecuco R, Gates LA, Barrows D, Passarelli MC, Carey B, Baudrier L, Jeewajee S, La K, Prizer B, Malik S, Garcia-Bermudez J, Zhu XG, Cantor J, Molina H, Carroll T, Roeder RG, Abdel-Wahab O, Allis CD, Birsoy K, ZBTB1 Regulates Asparagine Synthesis and Leukemia Cell Response to L-Asparaginase, Cell metabolism	32268116
GSM4332541	Homo sapiens	ATAC	Vein endothelial cell	Xin J, Zhang H, He Y, Duren Z, Bai C, Chen L, Luo X, Yan DS, Zhang C, Zhu X, Yuan Q, Feng Z, Cui C, Qi X, Ouzhuluobu None, Wong WH, Wang Y, Su B, Chromatin accessibility landscape and regulatory network of high-altitude hypoxia adaptation, Nature communications	33004791
GSM4332550	Homo sapiens	ATAC	Vein endothelial cell	Xin J, Zhang H, He Y, Duren Z, Bai C, Chen L, Luo X, Yan DS, Zhang C, Zhu X, Yuan Q, Feng Z, Cui C, Qi X, Ouzhuluobu None, Wong WH, Wang Y, Su B, Chromatin accessibility landscape and regulatory network of high-altitude hypoxia adaptation, Nature communications	33004791
GSM4332568	Homo sapiens	ATAC	Vein endothelial cell	Xin J, Zhang H, He Y, Duren Z, Bai C, Chen L, Luo X, Yan DS, Zhang C, Zhu X, Yuan Q, Feng Z, Cui C, Qi X, Ouzhuluobu None, Wong WH, Wang Y, Su B, Chromatin accessibility landscape and regulatory network of high-altitude hypoxia adaptation, Nature communications	33004791
GSM4332572	Homo sapiens	ATAC	Vein endothelial cell	Xin J, Zhang H, He Y, Duren Z, Bai C, Chen L, Luo X, Yan DS, Zhang C, Zhu X, Yuan Q, Feng Z, Cui C, Qi X, Ouzhuluobu None, Wong WH, Wang Y, Su B, Chromatin accessibility landscape and regulatory network of high-altitude hypoxia adaptation, Nature communications	33004791
GSM4332961	Homo sapiens	ATAC	Jurkat T cells	Williams RT, Guarecuco R, Gates LA, Barrows D, Passarelli MC, Carey B, Baudrier L, Jeewajee S, La K, Prizer B, Malik S, Garcia-Bermudez J, Zhu XG, Cantor J, Molina H, Carroll T, Roeder RG, Abdel-Wahab O, Allis CD, Birsoy K, ZBTB1 Regulates Asparagine Synthesis and Leukemia Cell Response to L-Asparaginase, Cell metabolism	32268116
GSM4332540	Homo sapiens	ATAC	Vein endothelial cell	Xin J, Zhang H, He Y, Duren Z, Bai C, Chen L, Luo X, Yan DS, Zhang C, Zhu X, Yuan Q, Feng Z, Cui C, Qi X, Ouzhuluobu None, Wong WH, Wang Y, Su B, Chromatin accessibility landscape and regulatory network of high-altitude hypoxia adaptation, Nature communications	33004791
GSM4332569	Homo sapiens	ATAC	Vein endothelial cell	Xin J, Zhang H, He Y, Duren Z, Bai C, Chen L, Luo X, Yan DS, Zhang C, Zhu X, Yuan Q, Feng Z, Cui C, Qi X, Ouzhuluobu None, Wong WH, Wang Y, Su B, Chromatin accessibility landscape and regulatory network of high-altitude hypoxia adaptation, Nature communications	33004791
GSM4332562	Homo sapiens	ATAC	Vein endothelial cell	Xin J, Zhang H, He Y, Duren Z, Bai C, Chen L, Luo X, Yan DS, Zhang C, Zhu X, Yuan Q, Feng Z, Cui C, Qi X, Ouzhuluobu None, Wong WH, Wang Y, Su B, Chromatin accessibility landscape and regulatory network of high-altitude hypoxia adaptation, Nature communications	33004791
GSM4332960	Homo sapiens	ATAC	Jurkat T cells	Williams RT, Guarecuco R, Gates LA, Barrows D, Passarelli MC, Carey B, Baudrier L, Jeewajee S, La K, Prizer B, Malik S, Garcia-Bermudez J, Zhu XG, Cantor J, Molina H, Carroll T, Roeder RG, Abdel-Wahab O, Allis CD, Birsoy K, ZBTB1 Regulates Asparagine Synthesis and Leukemia Cell Response to L-Asparaginase, Cell metabolism	32268116
GSM3151464	Homo sapiens	ATAC	Lung epithelium	Cui L, Chen SY, Lerbs T, Lee JW, Domizi P, Gordon S, Kim YH, Nolan G, Betancur P, Wernig G, Activation of JUN in fibroblasts promotes pro-fibrotic programme and modulates protective immunity, Nature communications	32493933
GSM4767225	Homo sapiens	ATAC	Pluripotent stem cell	Caldwell AB, Liu Q, Schroth GP, Galasko DR, Yuan SH, Wagner SL, Subramaniam S, Dedifferentiation and neuronal repression define familial Alzheimer&#x27;s disease, Science advances	33188013
GSM3733317	Homo sapiens	ATAC	Chondrocyte	Richard D, Liu Z, Cao J, Kiapour AM, Willen J, Yarlagadda S, Jagoda E, Kolachalama VB, Sieker JT, Chang GH, Muthuirulan P, Young M, Masson A, Konrad J, Hosseinzadeh S, Maridas DE, Rosen V, Krawetz R, Roach N, Capellini TD, Evolutionary Selection and Constraint on Human Knee Chondrocyte Regulation Impacts Osteoarthritis Risk, Cell	32220312
GSM3733316	Homo sapiens	ATAC	Chondrocyte	Richard D, Liu Z, Cao J, Kiapour AM, Willen J, Yarlagadda S, Jagoda E, Kolachalama VB, Sieker JT, Chang GH, Muthuirulan P, Young M, Masson A, Konrad J, Hosseinzadeh S, Maridas DE, Rosen V, Krawetz R, Roach N, Capellini TD, Evolutionary Selection and Constraint on Human Knee Chondrocyte Regulation Impacts Osteoarthritis Risk, Cell	32220312
GSM3733315	Homo sapiens	ATAC	Chondrocyte	Richard D, Liu Z, Cao J, Kiapour AM, Willen J, Yarlagadda S, Jagoda E, Kolachalama VB, Sieker JT, Chang GH, Muthuirulan P, Young M, Masson A, Konrad J, Hosseinzadeh S, Maridas DE, Rosen V, Krawetz R, Roach N, Capellini TD, Evolutionary Selection and Constraint on Human Knee Chondrocyte Regulation Impacts Osteoarthritis Risk, Cell	32220312
GSM3733320	Homo sapiens	ATAC	Chondrocyte	Richard D, Liu Z, Cao J, Kiapour AM, Willen J, Yarlagadda S, Jagoda E, Kolachalama VB, Sieker JT, Chang GH, Muthuirulan P, Young M, Masson A, Konrad J, Hosseinzadeh S, Maridas DE, Rosen V, Krawetz R, Roach N, Capellini TD, Evolutionary Selection and Constraint on Human Knee Chondrocyte Regulation Impacts Osteoarthritis Risk, Cell	32220312
GSM3733319	Homo sapiens	ATAC	Chondrocyte	Richard D, Liu Z, Cao J, Kiapour AM, Willen J, Yarlagadda S, Jagoda E, Kolachalama VB, Sieker JT, Chang GH, Muthuirulan P, Young M, Masson A, Konrad J, Hosseinzadeh S, Maridas DE, Rosen V, Krawetz R, Roach N, Capellini TD, Evolutionary Selection and Constraint on Human Knee Chondrocyte Regulation Impacts Osteoarthritis Risk, Cell	32220312
GSM4437161	Homo sapiens	ATAC	Pluripotent stem cell	Liu X, Ouyang JF, Rossello FJ, Tan JP, Davidson KC, Valdes DS, Schršder J, Sun YBY, Chen J, Knaupp AS, Sun G, Chy HS, Huang Z, Pflueger J, Firas J, Tano V, Buckberry S, Paynter JM, Larcombe MR, Poppe D, Choo XY, O&#x27, Brien CM, Pastor WA, Chen D, Leichter AL, Naeem H, Tripathi P, Das PP, Grubman A, Powell DR, Laslett AL, David L, Nilsson SK, Clark AT, Lister R, Nefzger CM, Martelotto LG, Rackha…	32939092
GSM4426262	Homo sapiens	ATAC	Embryonic stem cell	Lau KX, Mason EA, Kie J, De Souza DP, Kloehn J, Tull D, McConville MJ, Keniry A, Beck T, Blewitt ME, Ritchie ME, Naik SH, Zalcenstein D, Korn O, Su S, Romero IG, Spruce C, Baker CL, McGarr TC, Wells CA, Pera MF, Unique properties of a subset of human pluripotent stem cells with high capacity for self-renewal, Nature communications	32415101
GSM3731846	Homo sapiens	ATAC	Monocytes	Missing	Missing
GSM4570065	Homo sapiens	ATAC	Prostate epithelium	Missing	Missing
GSM4570066	Homo sapiens	ATAC	Prostate epithelium	Missing	Missing
GSM3738842	Homo sapiens	ATAC	GM12878	Orchard P, Kyono Y, Hensley J, Kitzman JO, Parker SCJ, Quantification, Dynamic Visualization, and Validation of Bias in ATAC-Seq Data with ataqv, Cell systems	32213349
GSM3738843	Homo sapiens	ATAC	GM12878	Orchard P, Kyono Y, Hensley J, Kitzman JO, Parker SCJ, Quantification, Dynamic Visualization, and Validation of Bias in ATAC-Seq Data with ataqv, Cell systems	32213349
GSM3738370	Homo sapiens	ATAC	Embryonic stem cell	Pontis J, Planet E, Offner S, Turelli P, Duc J, Coudray A, Theunissen TW, Jaenisch R, Trono D, Hominoid-Specific Transposable Elements and KZFPs Facilitate Human Embryonic Genome Activation and Control Transcription in Naive Human ESCs, Cell stem cell	31006620
GSM4565978	Homo sapiens	ATAC	Dendritic cell	Missing	Missing
GSM4486191	Homo sapiens	ATAC	Prostate epithelium	Gao S, Chen S, Han D, Wang Z, Li M, Han W, Besschetnova A, Liu M, Zhou F, Barrett D, Luong MP, Owiredu J, Liang Y, Ahmed M, Petricca J, Patalano S, Macoska JA, Corey E, Chen S, Balk SP, He HH, Cai C, Chromatin binding of FOXA1 is promoted by LSD1-mediated demethylation in prostate cancer, Nature genetics	32868907
GSM4486190	Homo sapiens	ATAC	Prostate epithelium	Gao S, Chen S, Han D, Wang Z, Li M, Han W, Besschetnova A, Liu M, Zhou F, Barrett D, Luong MP, Owiredu J, Liang Y, Ahmed M, Petricca J, Patalano S, Macoska JA, Corey E, Chen S, Balk SP, He HH, Cai C, Chromatin binding of FOXA1 is promoted by LSD1-mediated demethylation in prostate cancer, Nature genetics	32868907
GSM4110239	Homo sapiens	ATAC	Lung epithelium	Cui L, Chen SY, Lerbs T, Lee JW, Domizi P, Gordon S, Kim YH, Nolan G, Betancur P, Wernig G, Activation of JUN in fibroblasts promotes pro-fibrotic programme and modulates protective immunity, Nature communications	32493933
GSM3518696	Homo sapiens	ATAC	Smooth muscle cell	Nagao M, Lyu Q, Zhao Q, Wirka RC, Bagga J, Nguyen T, Cheng P, Kim JB, Pjanic M, Miano JM, Quertermous T, Coronary Disease-Associated Gene TCF21 Inhibits Smooth Muscle Cell Differentiation by Blocking the Myocardin-Serum Response Factor Pathway, Circulation research	31815603
GSM4648806	Homo sapiens	ATAC	Microglial cell	Liu T, Zhu B, Liu Y, Zhang X, Yin J, Li X, Jiang L, Hodges AP, Rosenthal SB, Zhou L, Yancey J, McQuade A, Blurton-Jones M, Tanzi RE, Huang TY, Xu H, Multi-omic comparison of Alzheimer&#x27;s variants in human ESC-derived microglia reveals convergence at APOE, The Journal of experimental medicine	32941599
GSM4648809	Homo sapiens	ATAC	Microglial cell	Liu T, Zhu B, Liu Y, Zhang X, Yin J, Li X, Jiang L, Hodges AP, Rosenthal SB, Zhou L, Yancey J, McQuade A, Blurton-Jones M, Tanzi RE, Huang TY, Xu H, Multi-omic comparison of Alzheimer&#x27;s variants in human ESC-derived microglia reveals convergence at APOE, The Journal of experimental medicine	32941599
GSM4648812	Homo sapiens	ATAC	Microglial cell	Liu T, Zhu B, Liu Y, Zhang X, Yin J, Li X, Jiang L, Hodges AP, Rosenthal SB, Zhou L, Yancey J, McQuade A, Blurton-Jones M, Tanzi RE, Huang TY, Xu H, Multi-omic comparison of Alzheimer&#x27;s variants in human ESC-derived microglia reveals convergence at APOE, The Journal of experimental medicine	32941599
GSM4648818	Homo sapiens	ATAC	Microglial cell	Liu T, Zhu B, Liu Y, Zhang X, Yin J, Li X, Jiang L, Hodges AP, Rosenthal SB, Zhou L, Yancey J, McQuade A, Blurton-Jones M, Tanzi RE, Huang TY, Xu H, Multi-omic comparison of Alzheimer&#x27;s variants in human ESC-derived microglia reveals convergence at APOE, The Journal of experimental medicine	32941599
GSM4299079	Homo sapiens	ATAC	Lung epithelium	Fernando TM, Piskol R, Bainer R, Sokol ES, Trabucco SE, Zhang Q, Trinh H, Maund S, Kschonsak M, Chaudhuri S, Modrusan Z, Januario T, Yauch RL, Functional characterization of SMARCA4 variants identified by targeted exome-sequencing of 131,668 cancer patients, Nature communications	33144586
GSM4299101	Homo sapiens	ATAC	Lung epithelium	Fernando TM, Piskol R, Bainer R, Sokol ES, Trabucco SE, Zhang Q, Trinh H, Maund S, Kschonsak M, Chaudhuri S, Modrusan Z, Januario T, Yauch RL, Functional characterization of SMARCA4 variants identified by targeted exome-sequencing of 131,668 cancer patients, Nature communications	33144586
GSM4194783	Homo sapiens	ATAC	Pluripotent stem cell	Missing	Missing
GSM3900500	Homo sapiens	ATAC	Cervix epithelium	Missing	32697989
GSM3900498	Homo sapiens	ATAC	Cervix epithelium	Missing	32697989
GSM3900501	Homo sapiens	ATAC	Cervix epithelium	Missing	32697989
GSM3900497	Homo sapiens	ATAC	Cervix epithelium	Missing	32697989
GSM4764095	Homo sapiens	ATAC	Cervix epithelium	Missing	Missing
GSM4764096	Homo sapiens	ATAC	Cervix epithelium	Missing	Missing
GSM4764098	Homo sapiens	ATAC	Cervix epithelium	Missing	Missing
GSM4764105	Homo sapiens	ATAC	Cervix epithelium	Missing	Missing
GSM4295142	Homo sapiens	ATAC	Skin fibroblast	Zhang X, Liu X, Du Z, Wei L, Fang H, Dong Q, Niu J, Li Y, Gao J, Zhang MQ, Xie W, Wang X, The loss of heterochromatin is associated with multiscale three-dimensional genome reorganization and aberrant transcription during cellular senescence, Genome research	34140314
GSM4295143	Homo sapiens	ATAC	Skin fibroblast	Zhang X, Liu X, Du Z, Wei L, Fang H, Dong Q, Niu J, Li Y, Gao J, Zhang MQ, Xie W, Wang X, The loss of heterochromatin is associated with multiscale three-dimensional genome reorganization and aberrant transcription during cellular senescence, Genome research	34140314
GSM4295144	Homo sapiens	ATAC	Skin fibroblast	Zhang X, Liu X, Du Z, Wei L, Fang H, Dong Q, Niu J, Li Y, Gao J, Zhang MQ, Xie W, Wang X, The loss of heterochromatin is associated with multiscale three-dimensional genome reorganization and aberrant transcription during cellular senescence, Genome research	34140314
GSM4285987	Homo sapiens	ATAC	CD4-positive helper T cell	Missing	32848246
GSM4289909	Homo sapiens	ATAC	Central nervous system neuron	Smith-Geater C, Hernandez SJ, Lim RG, Adam M, Wu J, Stocksdale JT, Wassie BT, Gold MP, Wang KQ, Miramontes R, Kopan L, Orellana I, Joy S, Kemp PJ, Allen ND, Fraenkel E, Thompson LM, Aberrant Development Corrected in Adult-Onset Huntington&#x27;s Disease iPSC-Derived Neuronal Cultures via WNT Signaling Modulation, Stem cell reports	32109367
GSM4289910	Homo sapiens	ATAC	Central nervous system neuron	Smith-Geater C, Hernandez SJ, Lim RG, Adam M, Wu J, Stocksdale JT, Wassie BT, Gold MP, Wang KQ, Miramontes R, Kopan L, Orellana I, Joy S, Kemp PJ, Allen ND, Fraenkel E, Thompson LM, Aberrant Development Corrected in Adult-Onset Huntington&#x27;s Disease iPSC-Derived Neuronal Cultures via WNT Signaling Modulation, Stem cell reports	32109367
GSM4289915	Homo sapiens	ATAC	Central nervous system neuron	Smith-Geater C, Hernandez SJ, Lim RG, Adam M, Wu J, Stocksdale JT, Wassie BT, Gold MP, Wang KQ, Miramontes R, Kopan L, Orellana I, Joy S, Kemp PJ, Allen ND, Fraenkel E, Thompson LM, Aberrant Development Corrected in Adult-Onset Huntington&#x27;s Disease iPSC-Derived Neuronal Cultures via WNT Signaling Modulation, Stem cell reports	32109367
GSM4138221	Homo sapiens	ATAC	Embryonic stem cell	Liu J, Liu S, Gao H, Han L, Chu X, Sheng Y, Shou W, Wang Y, Liu Y, Wan J, Yang L, Genome-wide studies reveal the essential and opposite roles of ARID1A in controlling human cardiogenesis and neurogenesis from pluripotent stem cells, Genome biology	32646524
GSM4139462	Homo sapiens	ATAC	Aortic endothelial cell	Stolze LK, Conklin AC, Whalen MB, L—pez Rodr’guez M, Íunap K, Selvarajan I, Toropainen A, …rd T, Li J, Eshghi A, Solomon AE, Fang Y, Kaikkonen MU, Romanoski CE, Systems Genetics in Human Endothelial Cells Identifies Non-coding Variants Modifying Enhancers, Expression, and Complex Disease Traits, American journal of human genetics	32442411
GSM4139468	Homo sapiens	ATAC	Aortic endothelial cell	Stolze LK, Conklin AC, Whalen MB, L—pez Rodr’guez M, Íunap K, Selvarajan I, Toropainen A, …rd T, Li J, Eshghi A, Solomon AE, Fang Y, Kaikkonen MU, Romanoski CE, Systems Genetics in Human Endothelial Cells Identifies Non-coding Variants Modifying Enhancers, Expression, and Complex Disease Traits, American journal of human genetics	32442411
GSM4139469	Homo sapiens	ATAC	Aortic endothelial cell	Stolze LK, Conklin AC, Whalen MB, L—pez Rodr’guez M, Íunap K, Selvarajan I, Toropainen A, …rd T, Li J, Eshghi A, Solomon AE, Fang Y, Kaikkonen MU, Romanoski CE, Systems Genetics in Human Endothelial Cells Identifies Non-coding Variants Modifying Enhancers, Expression, and Complex Disease Traits, American journal of human genetics	32442411
GSM4143874	Homo sapiens	ATAC	Myoblast	Martone J, Lisi M, Castagnetti F, Rosa A, Di Carlo V, Blanco E, Setti A, Mariani D, Colantoni A, Santini T, Perone L, Di Croce L, Bozzoni I, Trans-generational epigenetic regulation associated with the amelioration of Duchenne Muscular Dystrophy, EMBO molecular medicine	32596946
GSM4143875	Homo sapiens	ATAC	Myoblast	Martone J, Lisi M, Castagnetti F, Rosa A, Di Carlo V, Blanco E, Setti A, Mariani D, Colantoni A, Santini T, Perone L, Di Croce L, Bozzoni I, Trans-generational epigenetic regulation associated with the amelioration of Duchenne Muscular Dystrophy, EMBO molecular medicine	32596946
GSM4143876	Homo sapiens	ATAC	Myoblast	Martone J, Lisi M, Castagnetti F, Rosa A, Di Carlo V, Blanco E, Setti A, Mariani D, Colantoni A, Santini T, Perone L, Di Croce L, Bozzoni I, Trans-generational epigenetic regulation associated with the amelioration of Duchenne Muscular Dystrophy, EMBO molecular medicine	32596946
GSM4259632	Homo sapiens	ATAC	Adipocyte	Divoux A, Sandor K, Bojcsuk D, Yi F, Hopf ME, Smith JS, Balint BL, Osborne TF, Smith SR, Fat Distribution in Women Is Associated With Depot-Specific Transcriptomic Signatures and Chromatin Structure, Journal of the Endocrine Society	32500109
GSM4259633	Homo sapiens	ATAC	Adipocyte	Divoux A, Sandor K, Bojcsuk D, Yi F, Hopf ME, Smith JS, Balint BL, Osborne TF, Smith SR, Fat Distribution in Women Is Associated With Depot-Specific Transcriptomic Signatures and Chromatin Structure, Journal of the Endocrine Society	32500109
GSM4259634	Homo sapiens	ATAC	Adipocyte	Divoux A, Sandor K, Bojcsuk D, Yi F, Hopf ME, Smith JS, Balint BL, Osborne TF, Smith SR, Fat Distribution in Women Is Associated With Depot-Specific Transcriptomic Signatures and Chromatin Structure, Journal of the Endocrine Society	32500109
GSM4259635	Homo sapiens	ATAC	Adipocyte	Divoux A, Sandor K, Bojcsuk D, Yi F, Hopf ME, Smith JS, Balint BL, Osborne TF, Smith SR, Fat Distribution in Women Is Associated With Depot-Specific Transcriptomic Signatures and Chromatin Structure, Journal of the Endocrine Society	32500109
GSM3962402	Homo sapiens	ATAC	Breast epithelium	Missing	Missing
GSM3962425	Homo sapiens	ATAC	Breast epithelium	Missing	Missing
GSM3813958	Homo sapiens	ATAC	Lung epithelium	Kurppa KJ, Liu Y, To C, Zhang T, Fan M, Vajdi A, Knelson EH, Xie Y, Lim K, Cejas P, Portell A, Lizotte PH, Ficarro SB, Li S, Chen T, Haikala HM, Wang H, Bahcall M, Gao Y, Shalhout S, Boettcher S, Shin BH, Thai T, Wilkens MK, Tillgren ML, Mushajiang M, Xu M, Choi J, Bertram AA, Ebert BL, Beroukhim R, Bandopadhayay P, Awad MM, Gokhale PC, Kirschmeier PT, Marto JA, Camargo FD, Haq R, Paweletz CP, Wo…	31935369
GSM3813955	Homo sapiens	ATAC	Lung epithelium	Kurppa KJ, Liu Y, To C, Zhang T, Fan M, Vajdi A, Knelson EH, Xie Y, Lim K, Cejas P, Portell A, Lizotte PH, Ficarro SB, Li S, Chen T, Haikala HM, Wang H, Bahcall M, Gao Y, Shalhout S, Boettcher S, Shin BH, Thai T, Wilkens MK, Tillgren ML, Mushajiang M, Xu M, Choi J, Bertram AA, Ebert BL, Beroukhim R, Bandopadhayay P, Awad MM, Gokhale PC, Kirschmeier PT, Marto JA, Camargo FD, Haq R, Paweletz CP, Wo…	31935369
GSM3630261	Homo sapiens	ATAC	Embryonic stem cell	Genga RMJ, Kernfeld EM, Parsi KM, Parsons TJ, Ziller MJ, Maehr R, Single-Cell RNA-Sequencing-Based CRISPRi Screening Resolves Molecular Drivers of Early Human Endoderm Development, Cell reports	30995470
GSM4542936	Homo sapiens	ATAC	Cervix epithelium	Siwek W, Tehrani SSH, Mata JF, Jansen LET, Activation of Clustered IFN_ Target Genes Drives Cohesin-Controlled Transcriptional Memory, Molecular cell	33108759
GSM4542938	Homo sapiens	ATAC	Cervix epithelium	Siwek W, Tehrani SSH, Mata JF, Jansen LET, Activation of Clustered IFN_ Target Genes Drives Cohesin-Controlled Transcriptional Memory, Molecular cell	33108759
GSM3632981	Homo sapiens	ATAC	Prostate epithelium	Zhang Z, Zhou C, Li X, Barnes SD, Deng S, Hoover E, Chen CC, Lee YS, Zhang Y, Wang C, Metang LA, Wu C, Tirado CR, Johnson NA, Wongvipat J, Navrazhina K, Cao Z, Choi D, Huang CH, Linton E, Chen X, Liang Y, Mason CE, de Stanchina E, Abida W, Lujambio A, Li S, Lowe SW, Mendell JT, Malladi VS, Sawyers CL, Mu P, Loss of CHD1 Promotes Heterogeneous Mechanisms of Resistance to AR-Targeted Therapy via Ch…	32220301
GSM3632982	Homo sapiens	ATAC	Prostate epithelium	Zhang Z, Zhou C, Li X, Barnes SD, Deng S, Hoover E, Chen CC, Lee YS, Zhang Y, Wang C, Metang LA, Wu C, Tirado CR, Johnson NA, Wongvipat J, Navrazhina K, Cao Z, Choi D, Huang CH, Linton E, Chen X, Liang Y, Mason CE, de Stanchina E, Abida W, Lujambio A, Li S, Lowe SW, Mendell JT, Malladi VS, Sawyers CL, Mu P, Loss of CHD1 Promotes Heterogeneous Mechanisms of Resistance to AR-Targeted Therapy via Ch…	32220301
GSM4743262	Homo sapiens	ATAC	Dendritic cell	Missing	Missing
GSM4801586	Homo sapiens	ATAC	Natural killer cell	Stary V, Pandey RV, Strobl J, Kleissl L, Starlinger P, Pereyra D, Weninger W, Fischer GF, Bock C, Farlik M, Stary G, A discrete subset of epigenetically primed human NK cells mediates antigen-specific immune responses, Science immunology	33067380
GSM4610441	Homo sapiens	ATAC	Pluripotent stem cell	Sarikhani M, Garbern JC, Ma S, Sereda R, Conde J, KrŠhenbŸhl G, Escalante GO, Ahmed A, Buenrostro JD, Lee RT, Sustained Activation of AMPK Enhances Differentiation of Human iPSC-Derived Cardiomyocytes via Sirtuin Activation, Stem cell reports	32649901
GSM4625576	Homo sapiens	ATAC	Breast epithelium	Sanford EM, Emert BL, CotŽ A, Raj A, Gene regulation gravitates toward either addition or multiplication when combining the effects of two signals, eLife	33284110
GSM4625579	Homo sapiens	ATAC	Breast epithelium	Sanford EM, Emert BL, CotŽ A, Raj A, Gene regulation gravitates toward either addition or multiplication when combining the effects of two signals, eLife	33284110
GSM4625585	Homo sapiens	ATAC	Breast epithelium	Sanford EM, Emert BL, CotŽ A, Raj A, Gene regulation gravitates toward either addition or multiplication when combining the effects of two signals, eLife	33284110
GSM4625592	Homo sapiens	ATAC	Breast epithelium	Sanford EM, Emert BL, CotŽ A, Raj A, Gene regulation gravitates toward either addition or multiplication when combining the effects of two signals, eLife	33284110
GSM4625593	Homo sapiens	ATAC	Breast epithelium	Sanford EM, Emert BL, CotŽ A, Raj A, Gene regulation gravitates toward either addition or multiplication when combining the effects of two signals, eLife	33284110
GSM4625601	Homo sapiens	ATAC	Breast epithelium	Sanford EM, Emert BL, CotŽ A, Raj A, Gene regulation gravitates toward either addition or multiplication when combining the effects of two signals, eLife	33284110
GSM3584955	Homo sapiens	ATAC	Macrophage	Johnson JS, De Veaux N, Rives AW, Lahaye X, Lucas SY, Perot BP, Luka M, Garcia-Paredes V, Amon LM, Watters A, Abdessalem G, Aderem A, Manel N, Littman DR, Bonneau R, MŽnager MM, A Comprehensive Map of the Monocyte-Derived Dendritic Cell Transcriptional Network Engaged upon Innate Sensing of HIV, Cell reports	31968263
GSM4306144	Homo sapiens	ATAC	Interneuron	Inglis GAS, Zhou Y, Patterson DG, Scharer CD, Han Y, Boss JM, Wen Z, Escayg A, Transcriptomic and epigenomic dynamics associated with development of human iPSC-derived GABAergic interneurons, Human molecular genetics	32794569
GSM4306145	Homo sapiens	ATAC	Interneuron	Inglis GAS, Zhou Y, Patterson DG, Scharer CD, Han Y, Boss JM, Wen Z, Escayg A, Transcriptomic and epigenomic dynamics associated with development of human iPSC-derived GABAergic interneurons, Human molecular genetics	32794569
GSM4306143	Homo sapiens	ATAC	Interneuron	Inglis GAS, Zhou Y, Patterson DG, Scharer CD, Han Y, Boss JM, Wen Z, Escayg A, Transcriptomic and epigenomic dynamics associated with development of human iPSC-derived GABAergic interneurons, Human molecular genetics	32794569
GSM3473663	Homo sapiens	ATAC	Natural killer cell	Missing	Missing
GSM3473667	Homo sapiens	ATAC	Natural killer cell	Missing	Missing
GSM4971634	Homo sapiens	ATAC	Myoblast	Missing	Missing
GSM4409114	Homo sapiens	ATAC	Dendritic cell	Leylek R, Alc‡ntara-Hern‡ndez M, Granja JM, Chavez M, Perez K, Diaz OR, Li R, Satpathy AT, Chang HY, Idoyaga J, Chromatin Landscape Underpinning Human Dendritic Cell Heterogeneity, Cell reports	32966789
GSM4002722	Homo sapiens	ATAC	Monocytes	Weichselbaum L, Azouz A, Smolen KK, Das J, Splittgerber M, Lepida A, Moreno C, Schreiber J, SerstŽ T, Trepo E, Libert F, Gustot T, Goriely S, Epigenetic basis for monocyte dysfunction in patients with severe alcoholic hepatitis, Journal of hepatology	32145259
GSM4002732	Homo sapiens	ATAC	Macrophage	Weichselbaum L, Azouz A, Smolen KK, Das J, Splittgerber M, Lepida A, Moreno C, Schreiber J, SerstŽ T, Trepo E, Libert F, Gustot T, Goriely S, Epigenetic basis for monocyte dysfunction in patients with severe alcoholic hepatitis, Journal of hepatology	32145259
GSM4002727	Homo sapiens	ATAC	Macrophage	Weichselbaum L, Azouz A, Smolen KK, Das J, Splittgerber M, Lepida A, Moreno C, Schreiber J, SerstŽ T, Trepo E, Libert F, Gustot T, Goriely S, Epigenetic basis for monocyte dysfunction in patients with severe alcoholic hepatitis, Journal of hepatology	32145259
GSM4340229	Homo sapiens	ATAC	Smooth muscle cell	Yan P, Liu Z, Song M, Wu Z, Xu W, Li K, Ji Q, Wang S, Liu X, Yan K, Esteban CR, Ci W, Belmonte JCI, Xie W, Ren J, Zhang W, Sun Q, Qu J, Liu GH, Genome-wide R-loop Landscapes during Cell Differentiation and Reprogramming, Cell reports	32640235
GSM4340230	Homo sapiens	ATAC	Smooth muscle cell	Yan P, Liu Z, Song M, Wu Z, Xu W, Li K, Ji Q, Wang S, Liu X, Yan K, Esteban CR, Ci W, Belmonte JCI, Xie W, Ren J, Zhang W, Sun Q, Qu J, Liu GH, Genome-wide R-loop Landscapes during Cell Differentiation and Reprogramming, Cell reports	32640235
GSM4139412	Homo sapiens	ATAC	Aortic endothelial cell	Stolze LK, Conklin AC, Whalen MB, L—pez Rodr’guez M, Íunap K, Selvarajan I, Toropainen A, …rd T, Li J, Eshghi A, Solomon AE, Fang Y, Kaikkonen MU, Romanoski CE, Systems Genetics in Human Endothelial Cells Identifies Non-coding Variants Modifying Enhancers, Expression, and Complex Disease Traits, American journal of human genetics	32442411
GSM4139413	Homo sapiens	ATAC	Aortic endothelial cell	Stolze LK, Conklin AC, Whalen MB, L—pez Rodr’guez M, Íunap K, Selvarajan I, Toropainen A, …rd T, Li J, Eshghi A, Solomon AE, Fang Y, Kaikkonen MU, Romanoski CE, Systems Genetics in Human Endothelial Cells Identifies Non-coding Variants Modifying Enhancers, Expression, and Complex Disease Traits, American journal of human genetics	32442411
GSM4139414	Homo sapiens	ATAC	Aortic endothelial cell	Stolze LK, Conklin AC, Whalen MB, L—pez Rodr’guez M, Íunap K, Selvarajan I, Toropainen A, …rd T, Li J, Eshghi A, Solomon AE, Fang Y, Kaikkonen MU, Romanoski CE, Systems Genetics in Human Endothelial Cells Identifies Non-coding Variants Modifying Enhancers, Expression, and Complex Disease Traits, American journal of human genetics	32442411
GSM4139423	Homo sapiens	ATAC	Aortic endothelial cell	Stolze LK, Conklin AC, Whalen MB, L—pez Rodr’guez M, Íunap K, Selvarajan I, Toropainen A, …rd T, Li J, Eshghi A, Solomon AE, Fang Y, Kaikkonen MU, Romanoski CE, Systems Genetics in Human Endothelial Cells Identifies Non-coding Variants Modifying Enhancers, Expression, and Complex Disease Traits, American journal of human genetics	32442411
GSM4139432	Homo sapiens	ATAC	Aortic endothelial cell	Stolze LK, Conklin AC, Whalen MB, L—pez Rodr’guez M, Íunap K, Selvarajan I, Toropainen A, …rd T, Li J, Eshghi A, Solomon AE, Fang Y, Kaikkonen MU, Romanoski CE, Systems Genetics in Human Endothelial Cells Identifies Non-coding Variants Modifying Enhancers, Expression, and Complex Disease Traits, American journal of human genetics	32442411
GSM4139433	Homo sapiens	ATAC	Aortic endothelial cell	Stolze LK, Conklin AC, Whalen MB, L—pez Rodr’guez M, Íunap K, Selvarajan I, Toropainen A, …rd T, Li J, Eshghi A, Solomon AE, Fang Y, Kaikkonen MU, Romanoski CE, Systems Genetics in Human Endothelial Cells Identifies Non-coding Variants Modifying Enhancers, Expression, and Complex Disease Traits, American journal of human genetics	32442411
GSM4139475	Homo sapiens	ATAC	Aortic endothelial cell	Stolze LK, Conklin AC, Whalen MB, L—pez Rodr’guez M, Íunap K, Selvarajan I, Toropainen A, …rd T, Li J, Eshghi A, Solomon AE, Fang Y, Kaikkonen MU, Romanoski CE, Systems Genetics in Human Endothelial Cells Identifies Non-coding Variants Modifying Enhancers, Expression, and Complex Disease Traits, American journal of human genetics	32442411
GSM4139476	Homo sapiens	ATAC	Aortic endothelial cell	Stolze LK, Conklin AC, Whalen MB, L—pez Rodr’guez M, Íunap K, Selvarajan I, Toropainen A, …rd T, Li J, Eshghi A, Solomon AE, Fang Y, Kaikkonen MU, Romanoski CE, Systems Genetics in Human Endothelial Cells Identifies Non-coding Variants Modifying Enhancers, Expression, and Complex Disease Traits, American journal of human genetics	32442411
GSM4260065	Homo sapiens	ATAC	Pluripotent stem cell	Wesely J, Kotini AG, Izzo F, Luo H, Yuan H, Sun J, Georgomanoli M, Zviran A, Deslauriers AG, Dusaj N, Nimer SD, Leslie C, Landau DA, Kharas MG, Papapetrou EP, Acute Myeloid Leukemia iPSCs Reveal a Role for RUNX1 in the Maintenance of Human Leukemia Stem Cells, Cell reports	32492433
GSM4260064	Homo sapiens	ATAC	Pluripotent stem cell	Wesely J, Kotini AG, Izzo F, Luo H, Yuan H, Sun J, Georgomanoli M, Zviran A, Deslauriers AG, Dusaj N, Nimer SD, Leslie C, Landau DA, Kharas MG, Papapetrou EP, Acute Myeloid Leukemia iPSCs Reveal a Role for RUNX1 in the Maintenance of Human Leukemia Stem Cells, Cell reports	32492433
GSM4260069	Homo sapiens	ATAC	Pluripotent stem cell	Wesely J, Kotini AG, Izzo F, Luo H, Yuan H, Sun J, Georgomanoli M, Zviran A, Deslauriers AG, Dusaj N, Nimer SD, Leslie C, Landau DA, Kharas MG, Papapetrou EP, Acute Myeloid Leukemia iPSCs Reveal a Role for RUNX1 in the Maintenance of Human Leukemia Stem Cells, Cell reports	32492433
GSM4260067	Homo sapiens	ATAC	Pluripotent stem cell	Wesely J, Kotini AG, Izzo F, Luo H, Yuan H, Sun J, Georgomanoli M, Zviran A, Deslauriers AG, Dusaj N, Nimer SD, Leslie C, Landau DA, Kharas MG, Papapetrou EP, Acute Myeloid Leukemia iPSCs Reveal a Role for RUNX1 in the Maintenance of Human Leukemia Stem Cells, Cell reports	32492433
GSM4260066	Homo sapiens	ATAC	Pluripotent stem cell	Wesely J, Kotini AG, Izzo F, Luo H, Yuan H, Sun J, Georgomanoli M, Zviran A, Deslauriers AG, Dusaj N, Nimer SD, Leslie C, Landau DA, Kharas MG, Papapetrou EP, Acute Myeloid Leukemia iPSCs Reveal a Role for RUNX1 in the Maintenance of Human Leukemia Stem Cells, Cell reports	32492433
GSM4260058	Homo sapiens	ATAC	Pluripotent stem cell	Wesely J, Kotini AG, Izzo F, Luo H, Yuan H, Sun J, Georgomanoli M, Zviran A, Deslauriers AG, Dusaj N, Nimer SD, Leslie C, Landau DA, Kharas MG, Papapetrou EP, Acute Myeloid Leukemia iPSCs Reveal a Role for RUNX1 in the Maintenance of Human Leukemia Stem Cells, Cell reports	32492433
GSM4565966	Homo sapiens	ATAC	Dendritic cell	Missing	32719521
GSM4565950	Homo sapiens	ATAC	CD4-positive helper T cell	Missing	32719521
GSM4565956	Homo sapiens	ATAC	CD4-positive helper T cell	Missing	32719521
GSM4565969	Homo sapiens	ATAC	Dendritic cell	Missing	32719521
GSM4565980	Homo sapiens	ATAC	Dendritic cell	Missing	32719521
GSM4565946	Homo sapiens	ATAC	CD4-positive helper T cell	Missing	32719521
GSM4437169	Homo sapiens	ATAC	Pluripotent stem cell	Liu X, Ouyang JF, Rossello FJ, Tan JP, Davidson KC, Valdes DS, Schršder J, Sun YBY, Chen J, Knaupp AS, Sun G, Chy HS, Huang Z, Pflueger J, Firas J, Tano V, Buckberry S, Paynter JM, Larcombe MR, Poppe D, Choo XY, O&#x27, Brien CM, Pastor WA, Chen D, Leichter AL, Naeem H, Tripathi P, Das PP, Grubman A, Powell DR, Laslett AL, David L, Nilsson SK, Clark AT, Lister R, Nefzger CM, Martelotto LG, Rackha…	32939092
GSM3738846	Homo sapiens	ATAC	GM12878	Orchard P, Kyono Y, Hensley J, Kitzman JO, Parker SCJ, Quantification, Dynamic Visualization, and Validation of Bias in ATAC-Seq Data with ataqv, Cell systems	32213349
GSM3738855	Homo sapiens	ATAC	GM12878	Orchard P, Kyono Y, Hensley J, Kitzman JO, Parker SCJ, Quantification, Dynamic Visualization, and Validation of Bias in ATAC-Seq Data with ataqv, Cell systems	32213349
GSM3738857	Homo sapiens	ATAC	GM12878	Orchard P, Kyono Y, Hensley J, Kitzman JO, Parker SCJ, Quantification, Dynamic Visualization, and Validation of Bias in ATAC-Seq Data with ataqv, Cell systems	32213349
GSM3738859	Homo sapiens	ATAC	GM12878	Orchard P, Kyono Y, Hensley J, Kitzman JO, Parker SCJ, Quantification, Dynamic Visualization, and Validation of Bias in ATAC-Seq Data with ataqv, Cell systems	32213349
GSM3738861	Homo sapiens	ATAC	GM12878	Orchard P, Kyono Y, Hensley J, Kitzman JO, Parker SCJ, Quantification, Dynamic Visualization, and Validation of Bias in ATAC-Seq Data with ataqv, Cell systems	32213349
GSM3738863	Homo sapiens	ATAC	GM12878	Orchard P, Kyono Y, Hensley J, Kitzman JO, Parker SCJ, Quantification, Dynamic Visualization, and Validation of Bias in ATAC-Seq Data with ataqv, Cell systems	32213349
GSM3738869	Homo sapiens	ATAC	GM12878	Orchard P, Kyono Y, Hensley J, Kitzman JO, Parker SCJ, Quantification, Dynamic Visualization, and Validation of Bias in ATAC-Seq Data with ataqv, Cell systems	32213349
GSM3738871	Homo sapiens	ATAC	GM12878	Orchard P, Kyono Y, Hensley J, Kitzman JO, Parker SCJ, Quantification, Dynamic Visualization, and Validation of Bias in ATAC-Seq Data with ataqv, Cell systems	32213349
GSM3738872	Homo sapiens	ATAC	GM12878	Orchard P, Kyono Y, Hensley J, Kitzman JO, Parker SCJ, Quantification, Dynamic Visualization, and Validation of Bias in ATAC-Seq Data with ataqv, Cell systems	32213349
GSM3738876	Homo sapiens	ATAC	GM12878	Orchard P, Kyono Y, Hensley J, Kitzman JO, Parker SCJ, Quantification, Dynamic Visualization, and Validation of Bias in ATAC-Seq Data with ataqv, Cell systems	32213349
GSM4570067	Homo sapiens	ATAC	Prostate epithelium	Missing	Missing
GSM4570070	Homo sapiens	ATAC	Prostate epithelium	Missing	Missing
GSM4570072	Homo sapiens	ATAC	Prostate epithelium	Missing	Missing
GSM4110238	Homo sapiens	ATAC	Lung epithelium	Cui L, Chen SY, Lerbs T, Lee JW, Domizi P, Gordon S, Kim YH, Nolan G, Betancur P, Wernig G, Activation of JUN in fibroblasts promotes pro-fibrotic programme and modulates protective immunity, Nature communications	32493933
GSM4520712	Homo sapiens	ATAC	Granulocytes	Perez C, Botta C, Zabaleta A, Puig N, Cedena MT, Goicoechea I, Alameda D, San JosŽ-Eneriz E, Merino J, Rodr’guez-Otero P, Maia C, Alignani D, Maiso P, Manrique I, Lara-Astiaso D, Vilas-Zornoza A, Sarvide S, Riillo C, Rossi M, Rosi–ol L, Oriol A, Blanchard MJ, Rios R, Sureda A, Martin J, Martinez R, Bargay J, de la Rubia J, Hernandez MT, Martinez-Lopez J, Orfao A, Agirre X, Prosper F, Mateos MV, L…	32325491
GSM4674817	Homo sapiens	ATAC	Prostate epithelium	Missing	Missing
GSM4674822	Homo sapiens	ATAC	Prostate epithelium	Missing	Missing
GSM4674823	Homo sapiens	ATAC	Prostate epithelium	Missing	Missing
GSM4079460	Homo sapiens	ATAC	Dendritic cell	Gillespie MA, Palii CG, Sanchez-Taltavull D, Shannon P, Longabaugh WJR, Downes DJ, Sivaraman K, Espinoza HM, Hughes JR, Price ND, Perkins TJ, Ranish JA, Brand M, Absolute Quantification of Transcription Factors Reveals Principles of Gene Regulation in Erythropoiesis, Molecular cell	32330456
GSM4079461	Homo sapiens	ATAC	Dendritic cell	Gillespie MA, Palii CG, Sanchez-Taltavull D, Shannon P, Longabaugh WJR, Downes DJ, Sivaraman K, Espinoza HM, Hughes JR, Price ND, Perkins TJ, Ranish JA, Brand M, Absolute Quantification of Transcription Factors Reveals Principles of Gene Regulation in Erythropoiesis, Molecular cell	32330456
GSM4299104	Homo sapiens	ATAC	Lung epithelium	Fernando TM, Piskol R, Bainer R, Sokol ES, Trabucco SE, Zhang Q, Trinh H, Maund S, Kschonsak M, Chaudhuri S, Modrusan Z, Januario T, Yauch RL, Functional characterization of SMARCA4 variants identified by targeted exome-sequencing of 131,668 cancer patients, Nature communications	33144586
GSM3151463	Homo sapiens	ATAC	Lung epithelium	Cui L, Chen SY, Lerbs T, Lee JW, Domizi P, Gordon S, Kim YH, Nolan G, Betancur P, Wernig G, Activation of JUN in fibroblasts promotes pro-fibrotic programme and modulates protective immunity, Nature communications	32493933
GSM4506448	Homo sapiens	ATAC	Embryonic stem cell	Zhang L, Avery J, Yin A, Singh AM, Cliff TS, Yin H, Dalton S, Generation of Functional Brown Adipocytes from Human Pluripotent Stem Cells via Progression through a Paraxial Mesoderm State, Cell stem cell	32783886
GSM4295140	Homo sapiens	ATAC	Skin fibroblast	Zhang X, Liu X, Du Z, Wei L, Fang H, Dong Q, Niu J, Li Y, Gao J, Zhang MQ, Xie W, Wang X, The loss of heterochromatin is associated with multiscale three-dimensional genome reorganization and aberrant transcription during cellular senescence, Genome research	34140314
GSM4285985	Homo sapiens	ATAC	CD4-positive, alpha-beta memory T cell	Missing	32848246
GSM4285989	Homo sapiens	ATAC	CD4-positive helper T cell	Missing	32848246
GSM4285995	Homo sapiens	ATAC	CD4-positive, alpha-beta memory T cell	Missing	32848246
GSM4285999	Homo sapiens	ATAC	CD4-positive helper T cell	Missing	32848246
GSM4286004	Homo sapiens	ATAC	CD4-positive, alpha-beta memory T cell	Missing	32848246
GSM4286008	Homo sapiens	ATAC	CD4 T cell	Missing	32848246
GSM4286012	Homo sapiens	ATAC	CD4-positive, alpha-beta memory T cell	Missing	32848246
GSM4286016	Homo sapiens	ATAC	CD4-positive helper T cell	Missing	32848246
GSM4289908	Homo sapiens	ATAC	Central nervous system neuron	Smith-Geater C, Hernandez SJ, Lim RG, Adam M, Wu J, Stocksdale JT, Wassie BT, Gold MP, Wang KQ, Miramontes R, Kopan L, Orellana I, Joy S, Kemp PJ, Allen ND, Fraenkel E, Thompson LM, Aberrant Development Corrected in Adult-Onset Huntington&#x27;s Disease iPSC-Derived Neuronal Cultures via WNT Signaling Modulation, Stem cell reports	32109367
GSM4289917	Homo sapiens	ATAC	Central nervous system neuron	Smith-Geater C, Hernandez SJ, Lim RG, Adam M, Wu J, Stocksdale JT, Wassie BT, Gold MP, Wang KQ, Miramontes R, Kopan L, Orellana I, Joy S, Kemp PJ, Allen ND, Fraenkel E, Thompson LM, Aberrant Development Corrected in Adult-Onset Huntington&#x27;s Disease iPSC-Derived Neuronal Cultures via WNT Signaling Modulation, Stem cell reports	32109367
GSM3813956	Homo sapiens	ATAC	Lung epithelium	Kurppa KJ, Liu Y, To C, Zhang T, Fan M, Vajdi A, Knelson EH, Xie Y, Lim K, Cejas P, Portell A, Lizotte PH, Ficarro SB, Li S, Chen T, Haikala HM, Wang H, Bahcall M, Gao Y, Shalhout S, Boettcher S, Shin BH, Thai T, Wilkens MK, Tillgren ML, Mushajiang M, Xu M, Choi J, Bertram AA, Ebert BL, Beroukhim R, Bandopadhayay P, Awad MM, Gokhale PC, Kirschmeier PT, Marto JA, Camargo FD, Haq R, Paweletz CP, Wo…	31935369
GSM3813959	Homo sapiens	ATAC	Lung epithelium	Kurppa KJ, Liu Y, To C, Zhang T, Fan M, Vajdi A, Knelson EH, Xie Y, Lim K, Cejas P, Portell A, Lizotte PH, Ficarro SB, Li S, Chen T, Haikala HM, Wang H, Bahcall M, Gao Y, Shalhout S, Boettcher S, Shin BH, Thai T, Wilkens MK, Tillgren ML, Mushajiang M, Xu M, Choi J, Bertram AA, Ebert BL, Beroukhim R, Bandopadhayay P, Awad MM, Gokhale PC, Kirschmeier PT, Marto JA, Camargo FD, Haq R, Paweletz CP, Wo…	31935369
GSM4764092	Homo sapiens	ATAC	Cervix epithelium	Missing	Missing
GSM4764097	Homo sapiens	ATAC	Cervix epithelium	Missing	Missing
GSM4764099	Homo sapiens	ATAC	Cervix epithelium	Missing	Missing
GSM4743261	Homo sapiens	ATAC	Dendritic cell	Missing	Missing
GSM4798179	Homo sapiens	ATAC	GM12878	Missing	Missing
GSM3962399	Homo sapiens	ATAC	Breast epithelium	Missing	Missing
GSM3962424	Homo sapiens	ATAC	Breast epithelium	Missing	Missing
GSM4625607	Homo sapiens	ATAC	Breast epithelium	Sanford EM, Emert BL, CotŽ A, Raj A, Gene regulation gravitates toward either addition or multiplication when combining the effects of two signals, eLife	33284110
GSM4625581	Homo sapiens	ATAC	Breast epithelium	Sanford EM, Emert BL, CotŽ A, Raj A, Gene regulation gravitates toward either addition or multiplication when combining the effects of two signals, eLife	33284110
GSM4625604	Homo sapiens	ATAC	Breast epithelium	Sanford EM, Emert BL, CotŽ A, Raj A, Gene regulation gravitates toward either addition or multiplication when combining the effects of two signals, eLife	33284110
GSM4625580	Homo sapiens	ATAC	Breast epithelium	Sanford EM, Emert BL, CotŽ A, Raj A, Gene regulation gravitates toward either addition or multiplication when combining the effects of two signals, eLife	33284110
GSM3738378	Homo sapiens	ATAC	Embryonic stem cell	Pontis J, Planet E, Offner S, Turelli P, Duc J, Coudray A, Theunissen TW, Jaenisch R, Trono D, Hominoid-Specific Transposable Elements and KZFPs Facilitate Human Embryonic Genome Activation and Control Transcription in Naive Human ESCs, Cell stem cell	31006620
GSM3738376	Homo sapiens	ATAC	Embryonic stem cell	Pontis J, Planet E, Offner S, Turelli P, Duc J, Coudray A, Theunissen TW, Jaenisch R, Trono D, Hominoid-Specific Transposable Elements and KZFPs Facilitate Human Embryonic Genome Activation and Control Transcription in Naive Human ESCs, Cell stem cell	31006620
GSM4054636	Homo sapiens	ATAC	Pluripotent stem cell	Boulting GL, Durresi E, Ataman B, Sherman MA, Mei K, Harmin DA, Carter AC, Hochbaum DR, Granger AJ, Engreitz JM, Hrvatin S, Blanchard MR, Yang MG, Griffith EC, Greenberg ME, Activity-dependent regulome of human GABAergic neurons reveals new patterns of gene regulation and neurological disease heritability, Nature neuroscience	33542524
GSM4054640	Homo sapiens	ATAC	Pluripotent stem cell	Boulting GL, Durresi E, Ataman B, Sherman MA, Mei K, Harmin DA, Carter AC, Hochbaum DR, Granger AJ, Engreitz JM, Hrvatin S, Blanchard MR, Yang MG, Griffith EC, Greenberg ME, Activity-dependent regulome of human GABAergic neurons reveals new patterns of gene regulation and neurological disease heritability, Nature neuroscience	33542524
GSM4002723	Homo sapiens	ATAC	Monocytes	Weichselbaum L, Azouz A, Smolen KK, Das J, Splittgerber M, Lepida A, Moreno C, Schreiber J, SerstŽ T, Trepo E, Libert F, Gustot T, Goriely S, Epigenetic basis for monocyte dysfunction in patients with severe alcoholic hepatitis, Journal of hepatology	32145259
GSM4002733	Homo sapiens	ATAC	Macrophage	Weichselbaum L, Azouz A, Smolen KK, Das J, Splittgerber M, Lepida A, Moreno C, Schreiber J, SerstŽ T, Trepo E, Libert F, Gustot T, Goriely S, Epigenetic basis for monocyte dysfunction in patients with severe alcoholic hepatitis, Journal of hepatology	32145259
GSM4002726	Homo sapiens	ATAC	Macrophage	Weichselbaum L, Azouz A, Smolen KK, Das J, Splittgerber M, Lepida A, Moreno C, Schreiber J, SerstŽ T, Trepo E, Libert F, Gustot T, Goriely S, Epigenetic basis for monocyte dysfunction in patients with severe alcoholic hepatitis, Journal of hepatology	32145259
GSM4801585	Homo sapiens	ATAC	Natural killer cell	Stary V, Pandey RV, Strobl J, Kleissl L, Starlinger P, Pereyra D, Weninger W, Fischer GF, Bock C, Farlik M, Stary G, A discrete subset of epigenetically primed human NK cells mediates antigen-specific immune responses, Science immunology	33067380
GSM4801588	Homo sapiens	ATAC	Natural killer cell	Stary V, Pandey RV, Strobl J, Kleissl L, Starlinger P, Pereyra D, Weninger W, Fischer GF, Bock C, Farlik M, Stary G, A discrete subset of epigenetically primed human NK cells mediates antigen-specific immune responses, Science immunology	33067380
GSM2978412	Homo sapiens	ATAC	CD4-positive helper T cell	Missing	Missing
GSM4409121	Homo sapiens	ATAC	Dendritic cell	Leylek R, Alc‡ntara-Hern‡ndez M, Granja JM, Chavez M, Perez K, Diaz OR, Li R, Satpathy AT, Chang HY, Idoyaga J, Chromatin Landscape Underpinning Human Dendritic Cell Heterogeneity, Cell reports	32966789
GSM4409123	Homo sapiens	ATAC	Dendritic cell	Leylek R, Alc‡ntara-Hern‡ndez M, Granja JM, Chavez M, Perez K, Diaz OR, Li R, Satpathy AT, Chang HY, Idoyaga J, Chromatin Landscape Underpinning Human Dendritic Cell Heterogeneity, Cell reports	32966789
GSM3632986	Homo sapiens	ATAC	Prostate epithelium	Zhang Z, Zhou C, Li X, Barnes SD, Deng S, Hoover E, Chen CC, Lee YS, Zhang Y, Wang C, Metang LA, Wu C, Tirado CR, Johnson NA, Wongvipat J, Navrazhina K, Cao Z, Choi D, Huang CH, Linton E, Chen X, Liang Y, Mason CE, de Stanchina E, Abida W, Lujambio A, Li S, Lowe SW, Mendell JT, Malladi VS, Sawyers CL, Mu P, Loss of CHD1 Promotes Heterogeneous Mechanisms of Resistance to AR-Targeted Therapy via Ch…	32220301
GSM3632983	Homo sapiens	ATAC	Prostate epithelium	Zhang Z, Zhou C, Li X, Barnes SD, Deng S, Hoover E, Chen CC, Lee YS, Zhang Y, Wang C, Metang LA, Wu C, Tirado CR, Johnson NA, Wongvipat J, Navrazhina K, Cao Z, Choi D, Huang CH, Linton E, Chen X, Liang Y, Mason CE, de Stanchina E, Abida W, Lujambio A, Li S, Lowe SW, Mendell JT, Malladi VS, Sawyers CL, Mu P, Loss of CHD1 Promotes Heterogeneous Mechanisms of Resistance to AR-Targeted Therapy via Ch…	32220301
GSM4426263	Homo sapiens	ATAC	Embryonic stem cell	Lau KX, Mason EA, Kie J, De Souza DP, Kloehn J, Tull D, McConville MJ, Keniry A, Beck T, Blewitt ME, Ritchie ME, Naik SH, Zalcenstein D, Korn O, Su S, Romero IG, Spruce C, Baker CL, McGarr TC, Wells CA, Pera MF, Unique properties of a subset of human pluripotent stem cells with high capacity for self-renewal, Nature communications	32415101
GSM4118755	Homo sapiens	ATAC	Embryonic stem cell	Dong C, Beltcheva M, Gontarz P, Zhang B, Popli P, Fischer LA, Khan SA, Park KM, Yoon EJ, Xing X, Kommagani R, Wang T, Solnica-Krezel L, Theunissen TW, Derivation of trophoblast stem cells from na•ve human pluripotent stem cells, eLife	32048992
GSM4957250	Homo sapiens	ATAC	Jurkat T cells	Granja JM, Corces MR, Pierce SE, Bagdatli ST, Choudhry H, Chang HY, Greenleaf WJ, ArchR is a scalable software package for integrative single-cell chromatin accessibility analysis, Nature genetics	33633365
GSM4957246	Homo sapiens	ATAC	Cervix epithelium	Granja JM, Corces MR, Pierce SE, Bagdatli ST, Choudhry H, Chang HY, Greenleaf WJ, ArchR is a scalable software package for integrative single-cell chromatin accessibility analysis, Nature genetics	33633365
GSM4957243	Homo sapiens	ATAC	GM12878	Granja JM, Corces MR, Pierce SE, Bagdatli ST, Choudhry H, Chang HY, Greenleaf WJ, ArchR is a scalable software package for integrative single-cell chromatin accessibility analysis, Nature genetics	33633365
GSM4957249	Homo sapiens	ATAC	Jurkat T cells	Granja JM, Corces MR, Pierce SE, Bagdatli ST, Choudhry H, Chang HY, Greenleaf WJ, ArchR is a scalable software package for integrative single-cell chromatin accessibility analysis, Nature genetics	33633365
