# Supplementary material for: Cistrome Explorer: an interactive visual analysis tool for large-scale epigenomic data
Source: Bioinformatics. 2023 Jan 23;39(2):btad018. doi: 10.1093/bioinformatics/btad018 (PMC9900209; doi:10.1093/bioinformatics/btad018)
Supplement: btad018_Supplementary_Data [file btad018_supplementary_data.zip › table-ATAC-v1.csv]

ID	Species	Factor	Cell Type	Paper Reference	PMID
GSM2544227	Homo sapiens	ATAC	macrophage	Phanstiel DH, Van Bortle K, Spacek D, Hess GT, Shamim MS, Machol I, Love MI, Aiden EL, Bassik MC, Snyder MP, Static and Dynamic DNA Loops form AP-1-Bound Activation Hubs during Macrophage Development, Molecular cell	28890333
GSM2544222	Homo sapiens	ATAC	macrophage	Phanstiel DH, Van Bortle K, Spacek D, Hess GT, Shamim MS, Machol I, Love MI, Aiden EL, Bassik MC, Snyder MP, Static and Dynamic DNA Loops form AP-1-Bound Activation Hubs during Macrophage Development, Molecular cell	28890333
GSM2695562	Homo sapiens	ATAC	K562	Liu X, Zhang Y, Chen Y, Li M, Zhou F, Li K, Cao H, Ni M, Liu Y, Gu Z, Dickerson KE, Xie S, Hon GC, Xuan Z, Zhang MQ, Shao Z, Xu J, In Situ Capture of Chromatin Interactions by Biotinylated dCas9, Cell	28841410
GSM2695561	Homo sapiens	ATAC	K562	Liu X, Zhang Y, Chen Y, Li M, Zhou F, Li K, Cao H, Ni M, Liu Y, Gu Z, Dickerson KE, Xie S, Hon GC, Xuan Z, Zhang MQ, Shao Z, Xu J, In Situ Capture of Chromatin Interactions by Biotinylated dCas9, Cell	28841410
GSM2679879	Homo sapiens	ATAC	macrophage	Park SH, Kang K, Giannopoulou E, Qiao Y, Kang K, Kim G, Park-Min KH, Ivashkiv LB, Type I interferons and the cytokine TNF cooperatively reprogram the macrophage epigenome to promote inflammatory activation, Nature immunology	28825701
GSM2679876	Homo sapiens	ATAC	macrophage	Park SH, Kang K, Giannopoulou E, Qiao Y, Kang K, Kim G, Park-Min KH, Ivashkiv LB, Type I interferons and the cytokine TNF cooperatively reprogram the macrophage epigenome to promote inflammatory activation, Nature immunology	28825701
GSM2679870	Homo sapiens	ATAC	macrophage	Park SH, Kang K, Giannopoulou E, Qiao Y, Kang K, Kim G, Park-Min KH, Ivashkiv LB, Type I interferons and the cytokine TNF cooperatively reprogram the macrophage epigenome to promote inflammatory activation, Nature immunology	28825701
GSM2371314	Homo sapiens	ATAC	megakaryocyte	Vo LT, Kinney MA, Liu X, Zhang Y, Barragan J, Sousa PM, Jha DK, Han A, Cesana M, Shao Z, North TE, Orkin SH, Doulatov S, Xu J, Daley GQ, Regulation of embryonic haematopoietic multipotency by EZH1, Nature	29342143
GSM2371311	Homo sapiens	ATAC	megakaryocyte	Vo LT, Kinney MA, Liu X, Zhang Y, Barragan J, Sousa PM, Jha DK, Han A, Cesana M, Shao Z, North TE, Orkin SH, Doulatov S, Xu J, Daley GQ, Regulation of embryonic haematopoietic multipotency by EZH1, Nature	29342143
GSM2679897	Homo sapiens	ATAC	macrophage	Park SH, Kang K, Giannopoulou E, Qiao Y, Kang K, Kim G, Park-Min KH, Ivashkiv LB, Type I interferons and the cytokine TNF cooperatively reprogram the macrophage epigenome to promote inflammatory activation, Nature immunology	28825701
GSM2679891	Homo sapiens	ATAC	macrophage	Park SH, Kang K, Giannopoulou E, Qiao Y, Kang K, Kim G, Park-Min KH, Ivashkiv LB, Type I interferons and the cytokine TNF cooperatively reprogram the macrophage epigenome to promote inflammatory activation, Nature immunology	28825701
GSM2679887	Homo sapiens	ATAC	macrophage	Park SH, Kang K, Giannopoulou E, Qiao Y, Kang K, Kim G, Park-Min KH, Ivashkiv LB, Type I interferons and the cytokine TNF cooperatively reprogram the macrophage epigenome to promote inflammatory activation, Nature immunology	28825701
GSM2679885	Homo sapiens	ATAC	macrophage	Park SH, Kang K, Giannopoulou E, Qiao Y, Kang K, Kim G, Park-Min KH, Ivashkiv LB, Type I interferons and the cytokine TNF cooperatively reprogram the macrophage epigenome to promote inflammatory activation, Nature immunology	28825701
GSM2679889	Homo sapiens	ATAC	macrophage	Park SH, Kang K, Giannopoulou E, Qiao Y, Kang K, Kim G, Park-Min KH, Ivashkiv LB, Type I interferons and the cytokine TNF cooperatively reprogram the macrophage epigenome to promote inflammatory activation, Nature immunology	28825701
GSM2679867	Homo sapiens	ATAC	macrophage	Park SH, Kang K, Giannopoulou E, Qiao Y, Kang K, Kim G, Park-Min KH, Ivashkiv LB, Type I interferons and the cytokine TNF cooperatively reprogram the macrophage epigenome to promote inflammatory activation, Nature immunology	28825701
GSM2371313	Homo sapiens	ATAC	megakaryocyte	Vo LT, Kinney MA, Liu X, Zhang Y, Barragan J, Sousa PM, Jha DK, Han A, Cesana M, Shao Z, North TE, Orkin SH, Doulatov S, Xu J, Daley GQ, Regulation of embryonic haematopoietic multipotency by EZH1, Nature	29342143
GSM2702716	Homo sapiens	ATAC	B_cell	Jiang S, Zhou H, Liang J, Gerdt C, Wang C, Ke L, Schmidt SCS, Narita Y, Ma Y, Wang S, Colson T, Gewurz B, Li G, Kieff E, Zhao B, The Epstein-Barr Virus Regulome in Lymphoblastoid Cells, Cell host &amp; microbe	29024646
GSM2702713	Homo sapiens	ATAC	B_cell	Jiang S, Zhou H, Liang J, Gerdt C, Wang C, Ke L, Schmidt SCS, Narita Y, Ma Y, Wang S, Colson T, Gewurz B, Li G, Kieff E, Zhao B, The Epstein-Barr Virus Regulome in Lymphoblastoid Cells, Cell host &amp; microbe	29024646
GSM2714170	Homo sapiens	ATAC	skin_fibroblast	Hennig T, Michalski M, Rutkowski AJ, Djakovic L, Whisnant AW, Friedl MS, Jha BA, Baptista MAP, L&#x27, Hernault A, Erhard F, Dšlken L, Friedel CC, HSV-1-induced disruption of transcription termination resembles a cellular stress response but selectively increases chromatin accessibility downstream of genes, PLoS pathogens	29579120
GSM3452726	Homo sapiens	ATAC	K562	Wang Z, Chu T, Choate LA, Danko CG, Identification of regulatory elements from nascent transcription using dREG, Genome research	30573452
GSM3331038	Homo sapiens	ATAC	adipocyte	Divoux A, Sandor K, Bojcsuk D, Talukder A, Li X, Balint BL, Osborne TF, Smith SR, Differential open chromatin profile and transcriptomic signature define depot-specific human subcutaneous preadipocytes: primary outcomes, Clinical epigenetics	30477572
GSM3331039	Homo sapiens	ATAC	adipocyte	Divoux A, Sandor K, Bojcsuk D, Talukder A, Li X, Balint BL, Osborne TF, Smith SR, Differential open chromatin profile and transcriptomic signature define depot-specific human subcutaneous preadipocytes: primary outcomes, Clinical epigenetics	30477572
GSM3331034	Homo sapiens	ATAC	adipocyte	Divoux A, Sandor K, Bojcsuk D, Talukder A, Li X, Balint BL, Osborne TF, Smith SR, Differential open chromatin profile and transcriptomic signature define depot-specific human subcutaneous preadipocytes: primary outcomes, Clinical epigenetics	30477572
GSM3331036	Homo sapiens	ATAC	adipocyte	Divoux A, Sandor K, Bojcsuk D, Talukder A, Li X, Balint BL, Osborne TF, Smith SR, Differential open chromatin profile and transcriptomic signature define depot-specific human subcutaneous preadipocytes: primary outcomes, Clinical epigenetics	30477572
GSM3331033	Homo sapiens	ATAC	adipocyte	Divoux A, Sandor K, Bojcsuk D, Talukder A, Li X, Balint BL, Osborne TF, Smith SR, Differential open chromatin profile and transcriptomic signature define depot-specific human subcutaneous preadipocytes: primary outcomes, Clinical epigenetics	30477572
GSM3320297	Homo sapiens	ATAC	CD4_T_cell,_activated	Missing	Missing
GSM3320295	Homo sapiens	ATAC	CD4_T_cell,_activated	Missing	Missing
GSM2829008	Homo sapiens	ATAC	embryonic_stem_cell	Lyu X, Rowley MJ, Corces VG, Architectural Proteins and Pluripotency Factors Cooperate to Orchestrate the Transcriptional Response of hESCs to Temperature Stress, Molecular cell	30122536
GSM3391515	Homo sapiens	ATAC	ectodermal_cell	Pattison JM, Melo SP, Piekos SN, Torkelson JL, Bashkirova E, Mumbach MR, Rajasingh C, Zhen HH, Li L, Liaw E, Alber D, Rubin AJ, Shankar G, Bao X, Chang HY, Khavari PA, Oro AE, Retinoic acid and BMP4 cooperate with p63 to alter chromatin dynamics during surface epithelial commitment, Nature genetics	30397335
GSM3391514	Homo sapiens	ATAC	ectodermal_cell	Pattison JM, Melo SP, Piekos SN, Torkelson JL, Bashkirova E, Mumbach MR, Rajasingh C, Zhen HH, Li L, Liaw E, Alber D, Rubin AJ, Shankar G, Bao X, Chang HY, Khavari PA, Oro AE, Retinoic acid and BMP4 cooperate with p63 to alter chromatin dynamics during surface epithelial commitment, Nature genetics	30397335
GSM3391517	Homo sapiens	ATAC	ectodermal_cell	Pattison JM, Melo SP, Piekos SN, Torkelson JL, Bashkirova E, Mumbach MR, Rajasingh C, Zhen HH, Li L, Liaw E, Alber D, Rubin AJ, Shankar G, Bao X, Chang HY, Khavari PA, Oro AE, Retinoic acid and BMP4 cooperate with p63 to alter chromatin dynamics during surface epithelial commitment, Nature genetics	30397335
GSM3391516	Homo sapiens	ATAC	ectodermal_cell	Pattison JM, Melo SP, Piekos SN, Torkelson JL, Bashkirova E, Mumbach MR, Rajasingh C, Zhen HH, Li L, Liaw E, Alber D, Rubin AJ, Shankar G, Bao X, Chang HY, Khavari PA, Oro AE, Retinoic acid and BMP4 cooperate with p63 to alter chromatin dynamics during surface epithelial commitment, Nature genetics	30397335
GSM3057381	Homo sapiens	ATAC	lymphoblastoid_cell	Chen X, Litzenburger UM, Wei Y, Schep AN, LaGory EL, Choudhry H, Giaccia AJ, Greenleaf WJ, Chang HY, Joint single-cell DNA accessibility and protein epitope profiling reveals environmental regulation of epigenomic heterogeneity, Nature communications	30389926
GSM2817576	Homo sapiens	ATAC	skin_fibroblast	Shan X, Roberts C, Lan Y, Percec I, Age Alters Chromatin Structure and Expression of SUMO Proteins under Stress Conditions in Human Adipose-Derived Stem Cells, Scientific reports	30065345
GSM3320256	Homo sapiens	ATAC	CD4_T_cell,_activated	Missing	Missing
GSM3320254	Homo sapiens	ATAC	CD4_T_cell,_activated	Missing	Missing
GSM3320255	Homo sapiens	ATAC	CD4_T_cell,_resting	Missing	Missing
GSM3320251	Homo sapiens	ATAC	CD4_T_cell,_resting	Missing	Missing
GSM3331032	Homo sapiens	ATAC	adipocyte	Divoux A, Sandor K, Bojcsuk D, Talukder A, Li X, Balint BL, Osborne TF, Smith SR, Differential open chromatin profile and transcriptomic signature define depot-specific human subcutaneous preadipocytes: primary outcomes, Clinical epigenetics	30477572
GSM3320344	Homo sapiens	ATAC	CD4_T_cell,_activated	Missing	Missing
GSM3320340	Homo sapiens	ATAC	CD4_T_cell,_resting	Missing	Missing
GSM3320323	Homo sapiens	ATAC	Effector_memory_CD8pos_T,_activated	Missing	Missing
GSM3320328	Homo sapiens	ATAC	CD4_T_cell,_resting	Missing	Missing
GSM3320329	Homo sapiens	ATAC	CD4_T_cell,_activated	Missing	Missing
GSM2714162	Homo sapiens	ATAC	skin_fibroblast	Hennig T, Michalski M, Rutkowski AJ, Djakovic L, Whisnant AW, Friedl MS, Jha BA, Baptista MAP, L&#x27, Hernault A, Erhard F, Dšlken L, Friedel CC, HSV-1-induced disruption of transcription termination resembles a cellular stress response but selectively increases chromatin accessibility downstream of genes, PLoS pathogens	29579120
GSM2714163	Homo sapiens	ATAC	skin_fibroblast	Hennig T, Michalski M, Rutkowski AJ, Djakovic L, Whisnant AW, Friedl MS, Jha BA, Baptista MAP, L&#x27, Hernault A, Erhard F, Dšlken L, Friedel CC, HSV-1-induced disruption of transcription termination resembles a cellular stress response but selectively increases chromatin accessibility downstream of genes, PLoS pathogens	29579120
GSM2714168	Homo sapiens	ATAC	skin_fibroblast	Hennig T, Michalski M, Rutkowski AJ, Djakovic L, Whisnant AW, Friedl MS, Jha BA, Baptista MAP, L&#x27, Hernault A, Erhard F, Dšlken L, Friedel CC, HSV-1-induced disruption of transcription termination resembles a cellular stress response but selectively increases chromatin accessibility downstream of genes, PLoS pathogens	29579120
GSM3320300	Homo sapiens	ATAC	CD4_T_cell,_resting	Missing	Missing
GSM3320302	Homo sapiens	ATAC	CD4_T_cell,_resting	Missing	Missing
GSM2688936	Homo sapiens	ATAC	skin_fibroblast	Hennig T, Michalski M, Rutkowski AJ, Djakovic L, Whisnant AW, Friedl MS, Jha BA, Baptista MAP, L&#x27, Hernault A, Erhard F, Dšlken L, Friedel CC, HSV-1-induced disruption of transcription termination resembles a cellular stress response but selectively increases chromatin accessibility downstream of genes, PLoS pathogens	29579120
GSM2688934	Homo sapiens	ATAC	skin_fibroblast	Hennig T, Michalski M, Rutkowski AJ, Djakovic L, Whisnant AW, Friedl MS, Jha BA, Baptista MAP, L&#x27, Hernault A, Erhard F, Dšlken L, Friedel CC, HSV-1-induced disruption of transcription termination resembles a cellular stress response but selectively increases chromatin accessibility downstream of genes, PLoS pathogens	29579120
GSM3320289	Homo sapiens	ATAC	CD4_T_cell,_activated	Missing	Missing
GSM3320283	Homo sapiens	ATAC	Effector_memory_CD8pos_T,_activated	Missing	Missing
GSM3320282	Homo sapiens	ATAC	Effector_memory_CD8pos_T,_resting	Missing	Missing
GSM3320343	Homo sapiens	ATAC	CD4_T_cell,_resting	Missing	Missing
GSM3320380	Homo sapiens	ATAC	CD4_T_cell,_resting	Missing	Missing
GSM3320381	Homo sapiens	ATAC	CD4_T_cell,_activated	Missing	Missing
GSM2829010	Homo sapiens	ATAC	embryonic_stem_cell	Lyu X, Rowley MJ, Corces VG, Architectural Proteins and Pluripotency Factors Cooperate to Orchestrate the Transcriptional Response of hESCs to Temperature Stress, Molecular cell	30122536
GSM2689786	Homo sapiens	ATAC	natural_killer_cell	Gamliel M, Goldman-Wohl D, Isaacson B, Gur C, Stein N, Yamin R, Berger M, Grunewald M, Keshet E, Rais Y, Bornstein C, David E, Jelinski A, Eisenberg I, Greenfield C, Ben-David A, Imbar T, Gilad R, Haimov-Kochman R, Mankuta D, Elami-Suzin M, Amit I, Hanna JH, Yagel S, Mandelboim O, Trained Memory of Human Uterine NK Cells Enhances Their Function in Subsequent Pregnancies, Immunity	29768178
GSM3320357	Homo sapiens	ATAC	Effector_memory_CD8pos_T,_resting	Missing	Missing
GSM3320258	Homo sapiens	ATAC	CD4_T_cell,_activated	Missing	Missing
GSM3320259	Homo sapiens	ATAC	CD4_T_cell,_resting	Missing	Missing
GSM2688944	Homo sapiens	ATAC	skin_fibroblast	Hennig T, Michalski M, Rutkowski AJ, Djakovic L, Whisnant AW, Friedl MS, Jha BA, Baptista MAP, L&#x27, Hernault A, Erhard F, Dšlken L, Friedel CC, HSV-1-induced disruption of transcription termination resembles a cellular stress response but selectively increases chromatin accessibility downstream of genes, PLoS pathogens	29579120
GSM2688941	Homo sapiens	ATAC	skin_fibroblast	Hennig T, Michalski M, Rutkowski AJ, Djakovic L, Whisnant AW, Friedl MS, Jha BA, Baptista MAP, L&#x27, Hernault A, Erhard F, Dšlken L, Friedel CC, HSV-1-induced disruption of transcription termination resembles a cellular stress response but selectively increases chromatin accessibility downstream of genes, PLoS pathogens	29579120
GSM3320249	Homo sapiens	ATAC	CD4_T_cell,_resting	Missing	Missing
GSM3320248	Homo sapiens	ATAC	CD4_T_cell,_activated	Missing	Missing
GSM3320241	Homo sapiens	ATAC	Effector_memory_CD8pos_T,_activated	Missing	Missing
GSM3320240	Homo sapiens	ATAC	Effector_memory_CD8pos_T,_resting	Missing	Missing
GSM3320322	Homo sapiens	ATAC	Effector_memory_CD8pos_T,_resting	Missing	Missing
GSM3320261	Homo sapiens	ATAC	CD4_T_cell,_resting	Missing	Missing
GSM3320371	Homo sapiens	ATAC	CD4_T_cell,_activated	Missing	Missing
GSM3320358	Homo sapiens	ATAC	Effector_memory_CD8pos_T,_activated	Missing	Missing
GSM3320334	Homo sapiens	ATAC	CD4_T_cell,_resting	Missing	Missing
GSM3320331	Homo sapiens	ATAC	CD4_T_cell,_activated	Missing	Missing
GSM3320330	Homo sapiens	ATAC	CD4_T_cell,_resting	Missing	Missing
GSM3320339	Homo sapiens	ATAC	CD4_T_cell,_activated	Missing	Missing
GSM2564056	Homo sapiens	ATAC	central_nervous_system_neuron	Klein HU, McCabe C, Gjoneska E, Sullivan SE, Kaskow BJ, Tang A, Smith RV, Xu J, Pfenning AR, Bernstein BE, Meissner A, Schneider JA, Mostafavi S, Tsai LH, Young-Pearse TL, Bennett DA, De Jager PL, Epigenome-wide study uncovers large-scale changes in histone acetylation driven by tau pathology in aging and Alzheimer&#x27;s human brains, Nature neuroscience	30559478
GSM2564055	Homo sapiens	ATAC	central_nervous_system_neuron	Klein HU, McCabe C, Gjoneska E, Sullivan SE, Kaskow BJ, Tang A, Smith RV, Xu J, Pfenning AR, Bernstein BE, Meissner A, Schneider JA, Mostafavi S, Tsai LH, Young-Pearse TL, Bennett DA, De Jager PL, Epigenome-wide study uncovers large-scale changes in histone acetylation driven by tau pathology in aging and Alzheimer&#x27;s human brains, Nature neuroscience	30559478
GSM2564045	Homo sapiens	ATAC	central_nervous_system_neuron	Klein HU, McCabe C, Gjoneska E, Sullivan SE, Kaskow BJ, Tang A, Smith RV, Xu J, Pfenning AR, Bernstein BE, Meissner A, Schneider JA, Mostafavi S, Tsai LH, Young-Pearse TL, Bennett DA, De Jager PL, Epigenome-wide study uncovers large-scale changes in histone acetylation driven by tau pathology in aging and Alzheimer&#x27;s human brains, Nature neuroscience	30559478
GSM2564038	Homo sapiens	ATAC	central_nervous_system_neuron	Klein HU, McCabe C, Gjoneska E, Sullivan SE, Kaskow BJ, Tang A, Smith RV, Xu J, Pfenning AR, Bernstein BE, Meissner A, Schneider JA, Mostafavi S, Tsai LH, Young-Pearse TL, Bennett DA, De Jager PL, Epigenome-wide study uncovers large-scale changes in histone acetylation driven by tau pathology in aging and Alzheimer&#x27;s human brains, Nature neuroscience	30559478
GSM2564037	Homo sapiens	ATAC	central_nervous_system_neuron	Klein HU, McCabe C, Gjoneska E, Sullivan SE, Kaskow BJ, Tang A, Smith RV, Xu J, Pfenning AR, Bernstein BE, Meissner A, Schneider JA, Mostafavi S, Tsai LH, Young-Pearse TL, Bennett DA, De Jager PL, Epigenome-wide study uncovers large-scale changes in histone acetylation driven by tau pathology in aging and Alzheimer&#x27;s human brains, Nature neuroscience	30559478
GSM2471276	Homo sapiens	ATAC	dendritic_cell	, An integrated encyclopedia of DNA elements in the human genome, Nature	22955616
GSM2471294	Homo sapiens	ATAC	dendritic_cell	, An integrated encyclopedia of DNA elements in the human genome, Nature	22955616
GSM3137778	Homo sapiens	ATAC	lung_epithelium	, An integrated encyclopedia of DNA elements in the human genome, Nature	22955616
GSM2471255	Homo sapiens	ATAC	dendritic_cell	, An integrated encyclopedia of DNA elements in the human genome, Nature	22955616
GSM3146466	Homo sapiens	ATAC	embryonic_stem_cell	Li L, Wang Y, Torkelson JL, Shankar G, Pattison JM, Zhen HH, Fang F, Duren Z, Xin J, Gaddam S, Melo SP, Piekos SN, Li J, Liaw EJ, Chen L, Li R, Wernig M, Wong WH, Chang HY, Oro AE, TFAP2C- and p63-Dependent Networks Sequentially Rearrange Chromatin Landscapes to Drive Human Epidermal Lineage Commitment, Cell stem cell	30686763
GSM3701911	Homo sapiens	ATAC	macrophage	Kusnadi A, Park SH, Yuan R, Pannellini T, Giannopoulou E, Oliver D, Lu T, Park-Min KH, Ivashkiv LB, The Cytokine TNF Promotes Transcription Factor SREBP Activity and Binding to Inflammatory Genes to Activate Macrophages and Limit Tissue Repair, Immunity	31303399
GSM2945825	Homo sapiens	ATAC	embryonic_stem_cell	Li QV, Dixon G, Verma N, Rosen BP, Gordillo M, Luo R, Xu C, Wang Q, Soh CL, Yang D, Crespo M, Shukla A, Xiang Q, DŸndar F, Zumbo P, Witkin M, Koche R, Betel D, Chen S, MassaguŽ J, Garippa R, Evans T, Beer MA, Huangfu D, Genome-scale screens identify JNK-JUN signaling as a barrier for pluripotency exit and endoderm differentiation, Nature genetics	31110351
GSM3032066	Homo sapiens	ATAC	hematopoietic_stem_cell	Calvanese V, Nguyen AT, Bolan TJ, Vavilina A, Su T, Lee LK, Wang Y, Lay FD, Magnusson M, Crooks GM, Kurdistani SK, Mikkola HKA, MLLT3 governs human haematopoietic stem-cell self-renewal and engraftment, Nature	31776511
GSM3032065	Homo sapiens	ATAC	hematopoietic_stem_cell	Calvanese V, Nguyen AT, Bolan TJ, Vavilina A, Su T, Lee LK, Wang Y, Lay FD, Magnusson M, Crooks GM, Kurdistani SK, Mikkola HKA, MLLT3 governs human haematopoietic stem-cell self-renewal and engraftment, Nature	31776511
GSM3032064	Homo sapiens	ATAC	hematopoietic_stem_cell	Calvanese V, Nguyen AT, Bolan TJ, Vavilina A, Su T, Lee LK, Wang Y, Lay FD, Magnusson M, Crooks GM, Kurdistani SK, Mikkola HKA, MLLT3 governs human haematopoietic stem-cell self-renewal and engraftment, Nature	31776511
GSM3020373	Homo sapiens	ATAC	B_cell	Rendeiro AF, Krausgruber T, Fortelny N, Zhao F, Penz T, Farlik M, Schuster LC, Nemc A, Tasn‡dy S, RŽti M, M‡trai Z, Alp‡r D, Bšdšr C, Schmidl C, Bock C, Chromatin mapping and single-cell immune profiling define the temporal dynamics of ibrutinib response in CLL, Nature communications	31996669
GSM3020336	Homo sapiens	ATAC	natural_killer_cell	Rendeiro AF, Krausgruber T, Fortelny N, Zhao F, Penz T, Farlik M, Schuster LC, Nemc A, Tasn‡dy S, RŽti M, M‡trai Z, Alp‡r D, Bšdšr C, Schmidl C, Bock C, Chromatin mapping and single-cell immune profiling define the temporal dynamics of ibrutinib response in CLL, Nature communications	31996669
GSM3020332	Homo sapiens	ATAC	natural_killer_cell	Rendeiro AF, Krausgruber T, Fortelny N, Zhao F, Penz T, Farlik M, Schuster LC, Nemc A, Tasn‡dy S, RŽti M, M‡trai Z, Alp‡r D, Bšdšr C, Schmidl C, Bock C, Chromatin mapping and single-cell immune profiling define the temporal dynamics of ibrutinib response in CLL, Nature communications	31996669
GSM3020327	Homo sapiens	ATAC	macrophage	Rendeiro AF, Krausgruber T, Fortelny N, Zhao F, Penz T, Farlik M, Schuster LC, Nemc A, Tasn‡dy S, RŽti M, M‡trai Z, Alp‡r D, Bšdšr C, Schmidl C, Bock C, Chromatin mapping and single-cell immune profiling define the temporal dynamics of ibrutinib response in CLL, Nature communications	31996669
GSM3020325	Homo sapiens	ATAC	B_cell	Rendeiro AF, Krausgruber T, Fortelny N, Zhao F, Penz T, Farlik M, Schuster LC, Nemc A, Tasn‡dy S, RŽti M, M‡trai Z, Alp‡r D, Bšdšr C, Schmidl C, Bock C, Chromatin mapping and single-cell immune profiling define the temporal dynamics of ibrutinib response in CLL, Nature communications	31996669
GSM3020323	Homo sapiens	ATAC	B_cell	Rendeiro AF, Krausgruber T, Fortelny N, Zhao F, Penz T, Farlik M, Schuster LC, Nemc A, Tasn‡dy S, RŽti M, M‡trai Z, Alp‡r D, Bšdšr C, Schmidl C, Bock C, Chromatin mapping and single-cell immune profiling define the temporal dynamics of ibrutinib response in CLL, Nature communications	31996669
GSM3020298	Homo sapiens	ATAC	B_cell	Rendeiro AF, Krausgruber T, Fortelny N, Zhao F, Penz T, Farlik M, Schuster LC, Nemc A, Tasn‡dy S, RŽti M, M‡trai Z, Alp‡r D, Bšdšr C, Schmidl C, Bock C, Chromatin mapping and single-cell immune profiling define the temporal dynamics of ibrutinib response in CLL, Nature communications	31996669
GSM3020280	Homo sapiens	ATAC	natural_killer_cell	Rendeiro AF, Krausgruber T, Fortelny N, Zhao F, Penz T, Farlik M, Schuster LC, Nemc A, Tasn‡dy S, RŽti M, M‡trai Z, Alp‡r D, Bšdšr C, Schmidl C, Bock C, Chromatin mapping and single-cell immune profiling define the temporal dynamics of ibrutinib response in CLL, Nature communications	31996669
GSM3020259	Homo sapiens	ATAC	B_cell	Rendeiro AF, Krausgruber T, Fortelny N, Zhao F, Penz T, Farlik M, Schuster LC, Nemc A, Tasn‡dy S, RŽti M, M‡trai Z, Alp‡r D, Bšdšr C, Schmidl C, Bock C, Chromatin mapping and single-cell immune profiling define the temporal dynamics of ibrutinib response in CLL, Nature communications	31996669
GSM3020226	Homo sapiens	ATAC	B_cell	Rendeiro AF, Krausgruber T, Fortelny N, Zhao F, Penz T, Farlik M, Schuster LC, Nemc A, Tasn‡dy S, RŽti M, M‡trai Z, Alp‡r D, Bšdšr C, Schmidl C, Bock C, Chromatin mapping and single-cell immune profiling define the temporal dynamics of ibrutinib response in CLL, Nature communications	31996669
GSM3716514	Homo sapiens	ATAC	adipocyte	Missing	Missing
GSM3716513	Homo sapiens	ATAC	adipocyte	Missing	Missing
GSM3597647	Homo sapiens	ATAC	astrocyte	Song M, Yang X, Ren X, Maliskova L, Li B, Jones IR, Wang C, Jacob F, Wu K, Traglia M, Tam TW, Jamieson K, Lu SY, Ming GL, Li Y, Yao J, Weiss LA, Dixon JR, Judge LM, Conklin BR, Song H, Gan L, Shen Y, Mapping cis-regulatory chromatin contacts in neural cells links neuropsychiatric disorder risk variants to target genes, Nature genetics	31367015
GSM3597646	Homo sapiens	ATAC	astrocyte	Song M, Yang X, Ren X, Maliskova L, Li B, Jones IR, Wang C, Jacob F, Wu K, Traglia M, Tam TW, Jamieson K, Lu SY, Ming GL, Li Y, Yao J, Weiss LA, Dixon JR, Judge LM, Conklin BR, Song H, Gan L, Shen Y, Mapping cis-regulatory chromatin contacts in neural cells links neuropsychiatric disorder risk variants to target genes, Nature genetics	31367015
GSM3106831	Homo sapiens	ATAC	astrocyte	Song M, Yang X, Ren X, Maliskova L, Li B, Jones IR, Wang C, Jacob F, Wu K, Traglia M, Tam TW, Jamieson K, Lu SY, Ming GL, Li Y, Yao J, Weiss LA, Dixon JR, Judge LM, Conklin BR, Song H, Gan L, Shen Y, Mapping cis-regulatory chromatin contacts in neural cells links neuropsychiatric disorder risk variants to target genes, Nature genetics	31367015
GSM3312795	Homo sapiens	ATAC	B_cell	Godfrey L, Crump NT, Thorne R, Lau IJ, Repapi E, Dimou D, Smith AL, Harman JR, Telenius JM, Oudelaar AM, Downes DJ, Vyas P, Hughes JR, Milne TA, DOT1L inhibition reveals a distinct subset of enhancers dependent on H3K79 methylation, Nature communications	31243293
GSM3770763	Homo sapiens	ATAC	B_cell	Zumaquero E, Stone SL, Scharer CD, Jenks SA, Nellore A, Mousseau B, Rosal-Vela A, Botta D, Bradley JE, Wojciechowski W, Ptacek T, Danila MI, Edberg JC, Bridges SL, Kimberly RP, Chatham WW, Schoeb TR, Rosenberg AF, Boss JM, Sanz I, Lund FE, IFN_ induces epigenetic programming of human T-bethi B cells and promotes TLR7/8 and IL-21 induced differentiation, eLife	31090539
GSM3770758	Homo sapiens	ATAC	B_cell	Zumaquero E, Stone SL, Scharer CD, Jenks SA, Nellore A, Mousseau B, Rosal-Vela A, Botta D, Bradley JE, Wojciechowski W, Ptacek T, Danila MI, Edberg JC, Bridges SL, Kimberly RP, Chatham WW, Schoeb TR, Rosenberg AF, Boss JM, Sanz I, Lund FE, IFN_ induces epigenetic programming of human T-bethi B cells and promotes TLR7/8 and IL-21 induced differentiation, eLife	31090539
GSM3693107	Homo sapiens	ATAC	K562	Massarat AR, Sen A, Jaureguy J, Tyndale ST, Fu Y, Erikson G, McVicker G, Discovering single nucleotide variants and indels from bulk and single-cell ATAC-seq, Nucleic acids research	34313779
GSM3444160	Homo sapiens	ATAC	pluripotent_stem_cell	Li L, Wang Y, Torkelson JL, Shankar G, Pattison JM, Zhen HH, Fang F, Duren Z, Xin J, Gaddam S, Melo SP, Piekos SN, Li J, Liaw EJ, Chen L, Li R, Wernig M, Wong WH, Chang HY, Oro AE, TFAP2C- and p63-Dependent Networks Sequentially Rearrange Chromatin Landscapes to Drive Human Epidermal Lineage Commitment, Cell stem cell	30686763
GSM3444162	Homo sapiens	ATAC	keratinocyte	Li L, Wang Y, Torkelson JL, Shankar G, Pattison JM, Zhen HH, Fang F, Duren Z, Xin J, Gaddam S, Melo SP, Piekos SN, Li J, Liaw EJ, Chen L, Li R, Wernig M, Wong WH, Chang HY, Oro AE, TFAP2C- and p63-Dependent Networks Sequentially Rearrange Chromatin Landscapes to Drive Human Epidermal Lineage Commitment, Cell stem cell	30686763
GSM3444163	Homo sapiens	ATAC	keratinocyte	Li L, Wang Y, Torkelson JL, Shankar G, Pattison JM, Zhen HH, Fang F, Duren Z, Xin J, Gaddam S, Melo SP, Piekos SN, Li J, Liaw EJ, Chen L, Li R, Wernig M, Wong WH, Chang HY, Oro AE, TFAP2C- and p63-Dependent Networks Sequentially Rearrange Chromatin Landscapes to Drive Human Epidermal Lineage Commitment, Cell stem cell	30686763
GSM3770776	Homo sapiens	ATAC	K562	Tycko J, Wainberg M, Marinov GK, Ursu O, Hess GT, Ego BK, Aradhana None, Li A, Truong A, Trevino AE, Spees K, Yao D, Kaplow IM, Greenside PG, Morgens DW, Phanstiel DH, Snyder MP, Bintu L, Greenleaf WJ, Kundaje A, Bassik MC, Mitigation of off-target toxicity in CRISPR-Cas9 screens for essential non-coding elements, Nature communications	31492858
GSM3873133	Homo sapiens	ATAC	skin_fibroblast	Kawata M, Mori D, Kanke K, Hojo H, Ohba S, Chung UI, Yano F, Masaki H, Otsu M, Nakauchi H, Tanaka S, Saito T, Simple and Robust Differentiation of Human Pluripotent Stem Cells toward Chondrocytes by Two Small-Molecule Compounds, Stem cell reports	31402337
GSM4025770	Homo sapiens	ATAC	keratinocyte	Mercado N, Schutzius G, Kolter C, Estoppey D, Bergling S, Roma G, Gubser Keller C, Nigsch F, Salathe A, Terranova R, Reece-Hoyes J, Alford J, Russ C, Knehr J, Hoepfner D, Aebi A, Ruffner H, Beck TC, Jagannathan S, Olson CM, Sheppard HE, Elsarrag SZ, Bouwmeester T, Frederiksen M, Lohmann F, Lin CY, Kirkland S, IRF2 is a master regulator of human keratinocyte stem cell fate, Nature communications	31611556
GSM4025765	Homo sapiens	ATAC	keratinocyte	Mercado N, Schutzius G, Kolter C, Estoppey D, Bergling S, Roma G, Gubser Keller C, Nigsch F, Salathe A, Terranova R, Reece-Hoyes J, Alford J, Russ C, Knehr J, Hoepfner D, Aebi A, Ruffner H, Beck TC, Jagannathan S, Olson CM, Sheppard HE, Elsarrag SZ, Bouwmeester T, Frederiksen M, Lohmann F, Lin CY, Kirkland S, IRF2 is a master regulator of human keratinocyte stem cell fate, Nature communications	31611556
GSM4051648	Homo sapiens	ATAC	macrophage	NŽdŽlec Y, Sanz J, Baharian G, Szpiech ZA, Pacis A, Dumaine A, Grenier JC, Freiman A, Sams AJ, Hebert S, PagŽ Sabourin A, Luca F, Blekhman R, Hernandez RD, Pique-Regi R, Tung J, Yotova V, Barreiro LB, Genetic Ancestry and Natural Selection Drive Population Differences in Immune Responses to Pathogens, Cell	27768889
GSM4191897	Homo sapiens	ATAC	neural_precursor	Uebbing S, Gockley J, Reilly SK, Kocher AA, Geller E, Gandotra N, Scharfe C, Cotney J, Noonan JP, Massively parallel discovery of human-specific substitutions that alter enhancer activity, Proceedings of the National Academy of Sciences of the United States of America	33372131
GSM4191896	Homo sapiens	ATAC	neural_precursor	Uebbing S, Gockley J, Reilly SK, Kocher AA, Geller E, Gandotra N, Scharfe C, Cotney J, Noonan JP, Massively parallel discovery of human-specific substitutions that alter enhancer activity, Proceedings of the National Academy of Sciences of the United States of America	33372131
GSM4191895	Homo sapiens	ATAC	neural_precursor	Uebbing S, Gockley J, Reilly SK, Kocher AA, Geller E, Gandotra N, Scharfe C, Cotney J, Noonan JP, Massively parallel discovery of human-specific substitutions that alter enhancer activity, Proceedings of the National Academy of Sciences of the United States of America	33372131
GSM3231157	Homo sapiens	ATAC	dendritic_cell	Pacis A, Mailhot-LŽonard F, Tailleux L, Randolph HE, Yotova V, Dumaine A, Grenier JC, Barreiro LB, Gene activation precedes DNA demethylation in response to infection in human dendritic cells, Proceedings of the National Academy of Sciences of the United States of America	30886108
GSM3321011	Homo sapiens	ATAC	lung_epithelium	Park JW, Lee JK, Sheu KM, Wang L, Balanis NG, Nguyen K, Smith BA, Cheng C, Tsai BL, Cheng D, Huang J, Kurdistani SK, Graeber TG, Witte ON, Reprogramming normal human epithelial tissues to a common, lethal neuroendocrine cancer lineage, Science (New York, N.Y.)	30287662
GSM3462844	Homo sapiens	ATAC	cervix_epithelium	Oomen ME, Hansen AS, Liu Y, Darzacq X, Dekker J, CTCF sites display cell cycle-dependent dynamics in factor binding and nucleosome positioning, Genome research	30655336
GSM3067777	Homo sapiens	ATAC	aortic_endothelial_cell	Krause MD, Huang RT, Wu D, Shentu TP, Harrison DL, Whalen MB, Stolze LK, Di Rienzo A, Moskowitz IP, Civelek M, Romanoski CE, Fang Y, Genetic variant at coronary artery disease and ischemic stroke locus 1p32.2 regulates endothelial responses to hemodynamics, Proceedings of the National Academy of Sciences of the United States of America	30429326
GSM3067775	Homo sapiens	ATAC	aortic_endothelial_cell	Krause MD, Huang RT, Wu D, Shentu TP, Harrison DL, Whalen MB, Stolze LK, Di Rienzo A, Moskowitz IP, Civelek M, Romanoski CE, Fang Y, Genetic variant at coronary artery disease and ischemic stroke locus 1p32.2 regulates endothelial responses to hemodynamics, Proceedings of the National Academy of Sciences of the United States of America	30429326
GSM3067769	Homo sapiens	ATAC	aortic_endothelial_cell	Krause MD, Huang RT, Wu D, Shentu TP, Harrison DL, Whalen MB, Stolze LK, Di Rienzo A, Moskowitz IP, Civelek M, Romanoski CE, Fang Y, Genetic variant at coronary artery disease and ischemic stroke locus 1p32.2 regulates endothelial responses to hemodynamics, Proceedings of the National Academy of Sciences of the United States of America	30429326
GSM4399738	Homo sapiens	ATAC	prostate_epithelium	Missing	Missing
GSM4332570	Homo sapiens	ATAC	vein_endothelial_cell	Xin J, Zhang H, He Y, Duren Z, Bai C, Chen L, Luo X, Yan DS, Zhang C, Zhu X, Yuan Q, Feng Z, Cui C, Qi X, Ouzhuluobu None, Wong WH, Wang Y, Su B, Chromatin accessibility landscape and regulatory network of high-altitude hypoxia adaptation, Nature communications	33004791
GSM4332548	Homo sapiens	ATAC	vein_endothelial_cell	Xin J, Zhang H, He Y, Duren Z, Bai C, Chen L, Luo X, Yan DS, Zhang C, Zhu X, Yuan Q, Feng Z, Cui C, Qi X, Ouzhuluobu None, Wong WH, Wang Y, Su B, Chromatin accessibility landscape and regulatory network of high-altitude hypoxia adaptation, Nature communications	33004791
GSM4332560	Homo sapiens	ATAC	vein_endothelial_cell	Xin J, Zhang H, He Y, Duren Z, Bai C, Chen L, Luo X, Yan DS, Zhang C, Zhu X, Yuan Q, Feng Z, Cui C, Qi X, Ouzhuluobu None, Wong WH, Wang Y, Su B, Chromatin accessibility landscape and regulatory network of high-altitude hypoxia adaptation, Nature communications	33004791
GSM4332558	Homo sapiens	ATAC	vein_endothelial_cell	Xin J, Zhang H, He Y, Duren Z, Bai C, Chen L, Luo X, Yan DS, Zhang C, Zhu X, Yuan Q, Feng Z, Cui C, Qi X, Ouzhuluobu None, Wong WH, Wang Y, Su B, Chromatin accessibility landscape and regulatory network of high-altitude hypoxia adaptation, Nature communications	33004791
GSM4332553	Homo sapiens	ATAC	vein_endothelial_cell	Xin J, Zhang H, He Y, Duren Z, Bai C, Chen L, Luo X, Yan DS, Zhang C, Zhu X, Yuan Q, Feng Z, Cui C, Qi X, Ouzhuluobu None, Wong WH, Wang Y, Su B, Chromatin accessibility landscape and regulatory network of high-altitude hypoxia adaptation, Nature communications	33004791
GSM4332549	Homo sapiens	ATAC	vein_endothelial_cell	Xin J, Zhang H, He Y, Duren Z, Bai C, Chen L, Luo X, Yan DS, Zhang C, Zhu X, Yuan Q, Feng Z, Cui C, Qi X, Ouzhuluobu None, Wong WH, Wang Y, Su B, Chromatin accessibility landscape and regulatory network of high-altitude hypoxia adaptation, Nature communications	33004791
GSM4332572	Homo sapiens	ATAC	vein_endothelial_cell	Xin J, Zhang H, He Y, Duren Z, Bai C, Chen L, Luo X, Yan DS, Zhang C, Zhu X, Yuan Q, Feng Z, Cui C, Qi X, Ouzhuluobu None, Wong WH, Wang Y, Su B, Chromatin accessibility landscape and regulatory network of high-altitude hypoxia adaptation, Nature communications	33004791
GSM4332574	Homo sapiens	ATAC	vein_endothelial_cell	Xin J, Zhang H, He Y, Duren Z, Bai C, Chen L, Luo X, Yan DS, Zhang C, Zhu X, Yuan Q, Feng Z, Cui C, Qi X, Ouzhuluobu None, Wong WH, Wang Y, Su B, Chromatin accessibility landscape and regulatory network of high-altitude hypoxia adaptation, Nature communications	33004791
GSM4332556	Homo sapiens	ATAC	vein_endothelial_cell	Xin J, Zhang H, He Y, Duren Z, Bai C, Chen L, Luo X, Yan DS, Zhang C, Zhu X, Yuan Q, Feng Z, Cui C, Qi X, Ouzhuluobu None, Wong WH, Wang Y, Su B, Chromatin accessibility landscape and regulatory network of high-altitude hypoxia adaptation, Nature communications	33004791
GSM4332562	Homo sapiens	ATAC	vein_endothelial_cell	Xin J, Zhang H, He Y, Duren Z, Bai C, Chen L, Luo X, Yan DS, Zhang C, Zhu X, Yuan Q, Feng Z, Cui C, Qi X, Ouzhuluobu None, Wong WH, Wang Y, Su B, Chromatin accessibility landscape and regulatory network of high-altitude hypoxia adaptation, Nature communications	33004791
GSM4332575	Homo sapiens	ATAC	vein_endothelial_cell	Xin J, Zhang H, He Y, Duren Z, Bai C, Chen L, Luo X, Yan DS, Zhang C, Zhu X, Yuan Q, Feng Z, Cui C, Qi X, Ouzhuluobu None, Wong WH, Wang Y, Su B, Chromatin accessibility landscape and regulatory network of high-altitude hypoxia adaptation, Nature communications	33004791
GSM4332557	Homo sapiens	ATAC	vein_endothelial_cell	Xin J, Zhang H, He Y, Duren Z, Bai C, Chen L, Luo X, Yan DS, Zhang C, Zhu X, Yuan Q, Feng Z, Cui C, Qi X, Ouzhuluobu None, Wong WH, Wang Y, Su B, Chromatin accessibility landscape and regulatory network of high-altitude hypoxia adaptation, Nature communications	33004791
GSM4674818	Homo sapiens	ATAC	prostate_epithelium	Missing	Missing
GSM4767215	Homo sapiens	ATAC	pluripotent_stem_cell	Caldwell AB, Liu Q, Schroth GP, Galasko DR, Yuan SH, Wagner SL, Subramaniam S, Dedifferentiation and neuronal repression define familial Alzheimer&#x27;s disease, Science advances	33188013
GSM4767222	Homo sapiens	ATAC	pluripotent_stem_cell	Caldwell AB, Liu Q, Schroth GP, Galasko DR, Yuan SH, Wagner SL, Subramaniam S, Dedifferentiation and neuronal repression define familial Alzheimer&#x27;s disease, Science advances	33188013
GSM4767225	Homo sapiens	ATAC	pluripotent_stem_cell	Caldwell AB, Liu Q, Schroth GP, Galasko DR, Yuan SH, Wagner SL, Subramaniam S, Dedifferentiation and neuronal repression define familial Alzheimer&#x27;s disease, Science advances	33188013
GSM4426262	Homo sapiens	ATAC	embryonic_stem_cell	Lau KX, Mason EA, Kie J, De Souza DP, Kloehn J, Tull D, McConville MJ, Keniry A, Beck T, Blewitt ME, Ritchie ME, Naik SH, Zalcenstein D, Korn O, Su S, Romero IG, Spruce C, Baker CL, McGarr TC, Wells CA, Pera MF, Unique properties of a subset of human pluripotent stem cells with high capacity for self-renewal, Nature communications	32415101
GSM4570071	Homo sapiens	ATAC	prostate_epithelium	Missing	Missing
GSM3738858	Homo sapiens	ATAC	lymphoblastoid_cell	Orchard P, Kyono Y, Hensley J, Kitzman JO, Parker SCJ, Quantification, Dynamic Visualization, and Validation of Bias in ATAC-Seq Data with ataqv, Cell systems	32213349
GSM2650673	Homo sapiens	ATAC	keratinocyte	Missing	33318485
GSM4565972	Homo sapiens	ATAC	hematopoietic_stem_cell	Missing	32719521
GSM4565974	Homo sapiens	ATAC	hematopoietic_stem_cell	Missing	32719521
GSM4565965	Homo sapiens	ATAC	dendritic_cell	Missing	32719521
GSM4486191	Homo sapiens	ATAC	prostate_epithelium	Gao S, Chen S, Han D, Wang Z, Li M, Han W, Besschetnova A, Liu M, Zhou F, Barrett D, Luong MP, Owiredu J, Liang Y, Ahmed M, Petricca J, Patalano S, Macoska JA, Corey E, Chen S, Balk SP, He HH, Cai C, Chromatin binding of FOXA1 is promoted by LSD1-mediated demethylation in prostate cancer, Nature genetics	32868907
GSM4162161	Homo sapiens	ATAC	intestinal_epithelial_cell	Yin S, Ray G, Kerschner JL, Hao S, Perez A, Drumm ML, Browne JA, Leir SH, Longworth M, Harris A, Functional genomics analysis of human colon organoids identifies key transcription factors, Physiological genomics	32390556
GSM4162164	Homo sapiens	ATAC	intestinal_epithelial_cell	Yin S, Ray G, Kerschner JL, Hao S, Perez A, Drumm ML, Browne JA, Leir SH, Longworth M, Harris A, Functional genomics analysis of human colon organoids identifies key transcription factors, Physiological genomics	32390556
GSM4162165	Homo sapiens	ATAC	intestinal_epithelial_cell	Yin S, Ray G, Kerschner JL, Hao S, Perez A, Drumm ML, Browne JA, Leir SH, Longworth M, Harris A, Functional genomics analysis of human colon organoids identifies key transcription factors, Physiological genomics	32390556
GSM4162166	Homo sapiens	ATAC	intestinal_epithelial_cell	Yin S, Ray G, Kerschner JL, Hao S, Perez A, Drumm ML, Browne JA, Leir SH, Longworth M, Harris A, Functional genomics analysis of human colon organoids identifies key transcription factors, Physiological genomics	32390556
GSM4520713	Homo sapiens	ATAC	granulocytes	Perez C, Botta C, Zabaleta A, Puig N, Cedena MT, Goicoechea I, Alameda D, San JosŽ-Eneriz E, Merino J, Rodr’guez-Otero P, Maia C, Alignani D, Maiso P, Manrique I, Lara-Astiaso D, Vilas-Zornoza A, Sarvide S, Riillo C, Rossi M, Rosi–ol L, Oriol A, Blanchard MJ, Rios R, Sureda A, Martin J, Martinez R, Bargay J, de la Rubia J, Hernandez MT, Martinez-Lopez J, Orfao A, Agirre X, Prosper F, Mateos MV, L…	32325491
GSM4314811	Homo sapiens	ATAC	embryonic_stem_cell	Long HK, Osterwalder M, Welsh IC, Hansen K, Davies JOJ, Liu YE, Koska M, Adams AT, Aho R, Arora N, Ikeda K, Williams RM, Sauka-Spengler T, Porteus MH, Mohun T, Dickel DE, Swigut T, Hughes JR, Higgs DR, Visel A, Selleri L, Wysocka J, Loss of Extreme Long-Range Enhancers in Human Neural Crest Drives a Craniofacial Disorder, Cell stem cell	32991838
GSM4648801	Homo sapiens	ATAC	microglial_cell	Liu T, Zhu B, Liu Y, Zhang X, Yin J, Li X, Jiang L, Hodges AP, Rosenthal SB, Zhou L, Yancey J, McQuade A, Blurton-Jones M, Tanzi RE, Huang TY, Xu H, Multi-omic comparison of Alzheimer&#x27;s variants in human ESC-derived microglia reveals convergence at APOE, The Journal of experimental medicine	32941599
GSM4648806	Homo sapiens	ATAC	microglial_cell	Liu T, Zhu B, Liu Y, Zhang X, Yin J, Li X, Jiang L, Hodges AP, Rosenthal SB, Zhou L, Yancey J, McQuade A, Blurton-Jones M, Tanzi RE, Huang TY, Xu H, Multi-omic comparison of Alzheimer&#x27;s variants in human ESC-derived microglia reveals convergence at APOE, The Journal of experimental medicine	32941599
GSM4648809	Homo sapiens	ATAC	microglial_cell	Liu T, Zhu B, Liu Y, Zhang X, Yin J, Li X, Jiang L, Hodges AP, Rosenthal SB, Zhou L, Yancey J, McQuade A, Blurton-Jones M, Tanzi RE, Huang TY, Xu H, Multi-omic comparison of Alzheimer&#x27;s variants in human ESC-derived microglia reveals convergence at APOE, The Journal of experimental medicine	32941599
GSM4648810	Homo sapiens	ATAC	microglial_cell	Liu T, Zhu B, Liu Y, Zhang X, Yin J, Li X, Jiang L, Hodges AP, Rosenthal SB, Zhou L, Yancey J, McQuade A, Blurton-Jones M, Tanzi RE, Huang TY, Xu H, Multi-omic comparison of Alzheimer&#x27;s variants in human ESC-derived microglia reveals convergence at APOE, The Journal of experimental medicine	32941599
GSM4648811	Homo sapiens	ATAC	microglial_cell	Liu T, Zhu B, Liu Y, Zhang X, Yin J, Li X, Jiang L, Hodges AP, Rosenthal SB, Zhou L, Yancey J, McQuade A, Blurton-Jones M, Tanzi RE, Huang TY, Xu H, Multi-omic comparison of Alzheimer&#x27;s variants in human ESC-derived microglia reveals convergence at APOE, The Journal of experimental medicine	32941599
GSM4648812	Homo sapiens	ATAC	microglial_cell	Liu T, Zhu B, Liu Y, Zhang X, Yin J, Li X, Jiang L, Hodges AP, Rosenthal SB, Zhou L, Yancey J, McQuade A, Blurton-Jones M, Tanzi RE, Huang TY, Xu H, Multi-omic comparison of Alzheimer&#x27;s variants in human ESC-derived microglia reveals convergence at APOE, The Journal of experimental medicine	32941599
GSM4648813	Homo sapiens	ATAC	microglial_cell	Liu T, Zhu B, Liu Y, Zhang X, Yin J, Li X, Jiang L, Hodges AP, Rosenthal SB, Zhou L, Yancey J, McQuade A, Blurton-Jones M, Tanzi RE, Huang TY, Xu H, Multi-omic comparison of Alzheimer&#x27;s variants in human ESC-derived microglia reveals convergence at APOE, The Journal of experimental medicine	32941599
GSM4648816	Homo sapiens	ATAC	microglial_cell	Liu T, Zhu B, Liu Y, Zhang X, Yin J, Li X, Jiang L, Hodges AP, Rosenthal SB, Zhou L, Yancey J, McQuade A, Blurton-Jones M, Tanzi RE, Huang TY, Xu H, Multi-omic comparison of Alzheimer&#x27;s variants in human ESC-derived microglia reveals convergence at APOE, The Journal of experimental medicine	32941599
GSM4648817	Homo sapiens	ATAC	microglial_cell	Liu T, Zhu B, Liu Y, Zhang X, Yin J, Li X, Jiang L, Hodges AP, Rosenthal SB, Zhou L, Yancey J, McQuade A, Blurton-Jones M, Tanzi RE, Huang TY, Xu H, Multi-omic comparison of Alzheimer&#x27;s variants in human ESC-derived microglia reveals convergence at APOE, The Journal of experimental medicine	32941599
GSM4648818	Homo sapiens	ATAC	microglial_cell	Liu T, Zhu B, Liu Y, Zhang X, Yin J, Li X, Jiang L, Hodges AP, Rosenthal SB, Zhou L, Yancey J, McQuade A, Blurton-Jones M, Tanzi RE, Huang TY, Xu H, Multi-omic comparison of Alzheimer&#x27;s variants in human ESC-derived microglia reveals convergence at APOE, The Journal of experimental medicine	32941599
GSM4648819	Homo sapiens	ATAC	microglial_cell	Liu T, Zhu B, Liu Y, Zhang X, Yin J, Li X, Jiang L, Hodges AP, Rosenthal SB, Zhou L, Yancey J, McQuade A, Blurton-Jones M, Tanzi RE, Huang TY, Xu H, Multi-omic comparison of Alzheimer&#x27;s variants in human ESC-derived microglia reveals convergence at APOE, The Journal of experimental medicine	32941599
GSM4648820	Homo sapiens	ATAC	microglial_cell	Liu T, Zhu B, Liu Y, Zhang X, Yin J, Li X, Jiang L, Hodges AP, Rosenthal SB, Zhou L, Yancey J, McQuade A, Blurton-Jones M, Tanzi RE, Huang TY, Xu H, Multi-omic comparison of Alzheimer&#x27;s variants in human ESC-derived microglia reveals convergence at APOE, The Journal of experimental medicine	32941599
GSM4648821	Homo sapiens	ATAC	microglial_cell	Liu T, Zhu B, Liu Y, Zhang X, Yin J, Li X, Jiang L, Hodges AP, Rosenthal SB, Zhou L, Yancey J, McQuade A, Blurton-Jones M, Tanzi RE, Huang TY, Xu H, Multi-omic comparison of Alzheimer&#x27;s variants in human ESC-derived microglia reveals convergence at APOE, The Journal of experimental medicine	32941599
GSM4837479	Homo sapiens	ATAC	B_cell	Missing	Missing
GSM4299096	Homo sapiens	ATAC	lung_epithelium	Fernando TM, Piskol R, Bainer R, Sokol ES, Trabucco SE, Zhang Q, Trinh H, Maund S, Kschonsak M, Chaudhuri S, Modrusan Z, Januario T, Yauch RL, Functional characterization of SMARCA4 variants identified by targeted exome-sequencing of 131,668 cancer patients, Nature communications	33144586
GSM4299098	Homo sapiens	ATAC	lung_epithelium	Fernando TM, Piskol R, Bainer R, Sokol ES, Trabucco SE, Zhang Q, Trinh H, Maund S, Kschonsak M, Chaudhuri S, Modrusan Z, Januario T, Yauch RL, Functional characterization of SMARCA4 variants identified by targeted exome-sequencing of 131,668 cancer patients, Nature communications	33144586
GSM4299082	Homo sapiens	ATAC	lung_epithelium	Fernando TM, Piskol R, Bainer R, Sokol ES, Trabucco SE, Zhang Q, Trinh H, Maund S, Kschonsak M, Chaudhuri S, Modrusan Z, Januario T, Yauch RL, Functional characterization of SMARCA4 variants identified by targeted exome-sequencing of 131,668 cancer patients, Nature communications	33144586
GSM4299092	Homo sapiens	ATAC	lung_epithelium	Fernando TM, Piskol R, Bainer R, Sokol ES, Trabucco SE, Zhang Q, Trinh H, Maund S, Kschonsak M, Chaudhuri S, Modrusan Z, Januario T, Yauch RL, Functional characterization of SMARCA4 variants identified by targeted exome-sequencing of 131,668 cancer patients, Nature communications	33144586
GSM4299107	Homo sapiens	ATAC	lung_epithelium	Fernando TM, Piskol R, Bainer R, Sokol ES, Trabucco SE, Zhang Q, Trinh H, Maund S, Kschonsak M, Chaudhuri S, Modrusan Z, Januario T, Yauch RL, Functional characterization of SMARCA4 variants identified by targeted exome-sequencing of 131,668 cancer patients, Nature communications	33144586
GSM3900498	Homo sapiens	ATAC	cervix_epithelium	Missing	32697989
GSM4764093	Homo sapiens	ATAC	cervix_epithelium	Missing	Missing
GSM4764100	Homo sapiens	ATAC	cervix_epithelium	Missing	Missing
GSM4764102	Homo sapiens	ATAC	cervix_epithelium	Missing	Missing
GSM4764103	Homo sapiens	ATAC	cervix_epithelium	Missing	Missing
GSM4764104	Homo sapiens	ATAC	cervix_epithelium	Missing	Missing
GSM4764106	Homo sapiens	ATAC	cervix_epithelium	Missing	Missing
GSM4291167	Homo sapiens	ATAC	breast_epithelium	Chen D, Parker TM, Bhat-Nakshatri P, Chu X, Liu Y, Wang Y, Nakshatri H, Nonlinear relationship between chromatin accessibility and estradiol-regulated gene expression, Oncogene	33420376
GSM4289909	Homo sapiens	ATAC	central_nervous_system_neuron	Smith-Geater C, Hernandez SJ, Lim RG, Adam M, Wu J, Stocksdale JT, Wassie BT, Gold MP, Wang KQ, Miramontes R, Kopan L, Orellana I, Joy S, Kemp PJ, Allen ND, Fraenkel E, Thompson LM, Aberrant Development Corrected in Adult-Onset Huntington&#x27;s Disease iPSC-Derived Neuronal Cultures via WNT Signaling Modulation, Stem cell reports	32109367
GSM4289910	Homo sapiens	ATAC	central_nervous_system_neuron	Smith-Geater C, Hernandez SJ, Lim RG, Adam M, Wu J, Stocksdale JT, Wassie BT, Gold MP, Wang KQ, Miramontes R, Kopan L, Orellana I, Joy S, Kemp PJ, Allen ND, Fraenkel E, Thompson LM, Aberrant Development Corrected in Adult-Onset Huntington&#x27;s Disease iPSC-Derived Neuronal Cultures via WNT Signaling Modulation, Stem cell reports	32109367
GSM4289912	Homo sapiens	ATAC	central_nervous_system_neuron	Smith-Geater C, Hernandez SJ, Lim RG, Adam M, Wu J, Stocksdale JT, Wassie BT, Gold MP, Wang KQ, Miramontes R, Kopan L, Orellana I, Joy S, Kemp PJ, Allen ND, Fraenkel E, Thompson LM, Aberrant Development Corrected in Adult-Onset Huntington&#x27;s Disease iPSC-Derived Neuronal Cultures via WNT Signaling Modulation, Stem cell reports	32109367
GSM4289915	Homo sapiens	ATAC	central_nervous_system_neuron	Smith-Geater C, Hernandez SJ, Lim RG, Adam M, Wu J, Stocksdale JT, Wassie BT, Gold MP, Wang KQ, Miramontes R, Kopan L, Orellana I, Joy S, Kemp PJ, Allen ND, Fraenkel E, Thompson LM, Aberrant Development Corrected in Adult-Onset Huntington&#x27;s Disease iPSC-Derived Neuronal Cultures via WNT Signaling Modulation, Stem cell reports	32109367
GSM4289918	Homo sapiens	ATAC	central_nervous_system_neuron	Smith-Geater C, Hernandez SJ, Lim RG, Adam M, Wu J, Stocksdale JT, Wassie BT, Gold MP, Wang KQ, Miramontes R, Kopan L, Orellana I, Joy S, Kemp PJ, Allen ND, Fraenkel E, Thompson LM, Aberrant Development Corrected in Adult-Onset Huntington&#x27;s Disease iPSC-Derived Neuronal Cultures via WNT Signaling Modulation, Stem cell reports	32109367
GSM4289919	Homo sapiens	ATAC	central_nervous_system_neuron	Smith-Geater C, Hernandez SJ, Lim RG, Adam M, Wu J, Stocksdale JT, Wassie BT, Gold MP, Wang KQ, Miramontes R, Kopan L, Orellana I, Joy S, Kemp PJ, Allen ND, Fraenkel E, Thompson LM, Aberrant Development Corrected in Adult-Onset Huntington&#x27;s Disease iPSC-Derived Neuronal Cultures via WNT Signaling Modulation, Stem cell reports	32109367
GSM4138221	Homo sapiens	ATAC	embryonic_stem_cell	Liu J, Liu S, Gao H, Han L, Chu X, Sheng Y, Shou W, Wang Y, Liu Y, Wan J, Yang L, Genome-wide studies reveal the essential and opposite roles of ARID1A in controlling human cardiogenesis and neurogenesis from pluripotent stem cells, Genome biology	32646524
GSM4138222	Homo sapiens	ATAC	embryonic_stem_cell	Liu J, Liu S, Gao H, Han L, Chu X, Sheng Y, Shou W, Wang Y, Liu Y, Wan J, Yang L, Genome-wide studies reveal the essential and opposite roles of ARID1A in controlling human cardiogenesis and neurogenesis from pluripotent stem cells, Genome biology	32646524
GSM4139429	Homo sapiens	ATAC	aortic_endothelial_cell	Stolze LK, Conklin AC, Whalen MB, L—pez Rodr’guez M, Íunap K, Selvarajan I, Toropainen A, …rd T, Li J, Eshghi A, Solomon AE, Fang Y, Kaikkonen MU, Romanoski CE, Systems Genetics in Human Endothelial Cells Identifies Non-coding Variants Modifying Enhancers, Expression, and Complex Disease Traits, American journal of human genetics	32442411
GSM4139469	Homo sapiens	ATAC	aortic_endothelial_cell	Stolze LK, Conklin AC, Whalen MB, L—pez Rodr’guez M, Íunap K, Selvarajan I, Toropainen A, …rd T, Li J, Eshghi A, Solomon AE, Fang Y, Kaikkonen MU, Romanoski CE, Systems Genetics in Human Endothelial Cells Identifies Non-coding Variants Modifying Enhancers, Expression, and Complex Disease Traits, American journal of human genetics	32442411
GSM4259632	Homo sapiens	ATAC	adipocyte	Divoux A, Sandor K, Bojcsuk D, Yi F, Hopf ME, Smith JS, Balint BL, Osborne TF, Smith SR, Fat Distribution in Women Is Associated With Depot-Specific Transcriptomic Signatures and Chromatin Structure, Journal of the Endocrine Society	32500109
GSM4259633	Homo sapiens	ATAC	adipocyte	Divoux A, Sandor K, Bojcsuk D, Yi F, Hopf ME, Smith JS, Balint BL, Osborne TF, Smith SR, Fat Distribution in Women Is Associated With Depot-Specific Transcriptomic Signatures and Chromatin Structure, Journal of the Endocrine Society	32500109
GSM4259634	Homo sapiens	ATAC	adipocyte	Divoux A, Sandor K, Bojcsuk D, Yi F, Hopf ME, Smith JS, Balint BL, Osborne TF, Smith SR, Fat Distribution in Women Is Associated With Depot-Specific Transcriptomic Signatures and Chromatin Structure, Journal of the Endocrine Society	32500109
GSM4259635	Homo sapiens	ATAC	adipocyte	Divoux A, Sandor K, Bojcsuk D, Yi F, Hopf ME, Smith JS, Balint BL, Osborne TF, Smith SR, Fat Distribution in Women Is Associated With Depot-Specific Transcriptomic Signatures and Chromatin Structure, Journal of the Endocrine Society	32500109
GSM4259645	Homo sapiens	ATAC	adipocyte	Divoux A, Sandor K, Bojcsuk D, Yi F, Hopf ME, Smith JS, Balint BL, Osborne TF, Smith SR, Fat Distribution in Women Is Associated With Depot-Specific Transcriptomic Signatures and Chromatin Structure, Journal of the Endocrine Society	32500109
GSM3962425	Homo sapiens	ATAC	breast_epithelium	Missing	Missing
GSM3813957	Homo sapiens	ATAC	lung_epithelium	Kurppa KJ, Liu Y, To C, Zhang T, Fan M, Vajdi A, Knelson EH, Xie Y, Lim K, Cejas P, Portell A, Lizotte PH, Ficarro SB, Li S, Chen T, Haikala HM, Wang H, Bahcall M, Gao Y, Shalhout S, Boettcher S, Shin BH, Thai T, Wilkens MK, Tillgren ML, Mushajiang M, Xu M, Choi J, Bertram AA, Ebert BL, Beroukhim R, Bandopadhayay P, Awad MM, Gokhale PC, Kirschmeier PT, Marto JA, Camargo FD, Haq R, Paweletz CP, Wo…	31935369
GSM3630261	Homo sapiens	ATAC	embryonic_stem_cell	Genga RMJ, Kernfeld EM, Parsi KM, Parsons TJ, Ziller MJ, Maehr R, Single-Cell RNA-Sequencing-Based CRISPRi Screening Resolves Molecular Drivers of Early Human Endoderm Development, Cell reports	30995470
GSM4904185	Homo sapiens	ATAC	kidney_epithelial_cell	Zhao Z, Zhang Z, Li J, Dong Q, Xiong J, Li Y, Lan M, Li G, Zhu B, Sustained TNF-_ stimulation leads to transcriptional memory that greatly enhances signal sensitivity and robustness, eLife	33155547
GSM4904183	Homo sapiens	ATAC	kidney_epithelial_cell	Zhao Z, Zhang Z, Li J, Dong Q, Xiong J, Li Y, Lan M, Li G, Zhu B, Sustained TNF-_ stimulation leads to transcriptional memory that greatly enhances signal sensitivity and robustness, eLife	33155547
GSM4904184	Homo sapiens	ATAC	kidney_epithelial_cell	Zhao Z, Zhang Z, Li J, Dong Q, Xiong J, Li Y, Lan M, Li G, Zhu B, Sustained TNF-_ stimulation leads to transcriptional memory that greatly enhances signal sensitivity and robustness, eLife	33155547
GSM4904182	Homo sapiens	ATAC	kidney_epithelial_cell	Zhao Z, Zhang Z, Li J, Dong Q, Xiong J, Li Y, Lan M, Li G, Zhu B, Sustained TNF-_ stimulation leads to transcriptional memory that greatly enhances signal sensitivity and robustness, eLife	33155547
GSM4904187	Homo sapiens	ATAC	kidney_epithelial_cell	Zhao Z, Zhang Z, Li J, Dong Q, Xiong J, Li Y, Lan M, Li G, Zhu B, Sustained TNF-_ stimulation leads to transcriptional memory that greatly enhances signal sensitivity and robustness, eLife	33155547
GSM4904181	Homo sapiens	ATAC	kidney_epithelial_cell	Zhao Z, Zhang Z, Li J, Dong Q, Xiong J, Li Y, Lan M, Li G, Zhu B, Sustained TNF-_ stimulation leads to transcriptional memory that greatly enhances signal sensitivity and robustness, eLife	33155547
GSM4904180	Homo sapiens	ATAC	kidney_epithelial_cell	Zhao Z, Zhang Z, Li J, Dong Q, Xiong J, Li Y, Lan M, Li G, Zhu B, Sustained TNF-_ stimulation leads to transcriptional memory that greatly enhances signal sensitivity and robustness, eLife	33155547
GSM4542936	Homo sapiens	ATAC	cervix_epithelium	Siwek W, Tehrani SSH, Mata JF, Jansen LET, Activation of Clustered IFN_ Target Genes Drives Cohesin-Controlled Transcriptional Memory, Molecular cell	33108759
GSM4542937	Homo sapiens	ATAC	cervix_epithelium	Siwek W, Tehrani SSH, Mata JF, Jansen LET, Activation of Clustered IFN_ Target Genes Drives Cohesin-Controlled Transcriptional Memory, Molecular cell	33108759
GSM4542938	Homo sapiens	ATAC	cervix_epithelium	Siwek W, Tehrani SSH, Mata JF, Jansen LET, Activation of Clustered IFN_ Target Genes Drives Cohesin-Controlled Transcriptional Memory, Molecular cell	33108759
GSM3632980	Homo sapiens	ATAC	prostate_epithelium	Zhang Z, Zhou C, Li X, Barnes SD, Deng S, Hoover E, Chen CC, Lee YS, Zhang Y, Wang C, Metang LA, Wu C, Tirado CR, Johnson NA, Wongvipat J, Navrazhina K, Cao Z, Choi D, Huang CH, Linton E, Chen X, Liang Y, Mason CE, de Stanchina E, Abida W, Lujambio A, Li S, Lowe SW, Mendell JT, Malladi VS, Sawyers CL, Mu P, Loss of CHD1 Promotes Heterogeneous Mechanisms of Resistance to AR-Targeted Therapy via Ch…	32220301
GSM3632981	Homo sapiens	ATAC	prostate_epithelium	Zhang Z, Zhou C, Li X, Barnes SD, Deng S, Hoover E, Chen CC, Lee YS, Zhang Y, Wang C, Metang LA, Wu C, Tirado CR, Johnson NA, Wongvipat J, Navrazhina K, Cao Z, Choi D, Huang CH, Linton E, Chen X, Liang Y, Mason CE, de Stanchina E, Abida W, Lujambio A, Li S, Lowe SW, Mendell JT, Malladi VS, Sawyers CL, Mu P, Loss of CHD1 Promotes Heterogeneous Mechanisms of Resistance to AR-Targeted Therapy via Ch…	32220301
GSM3632982	Homo sapiens	ATAC	prostate_epithelium	Zhang Z, Zhou C, Li X, Barnes SD, Deng S, Hoover E, Chen CC, Lee YS, Zhang Y, Wang C, Metang LA, Wu C, Tirado CR, Johnson NA, Wongvipat J, Navrazhina K, Cao Z, Choi D, Huang CH, Linton E, Chen X, Liang Y, Mason CE, de Stanchina E, Abida W, Lujambio A, Li S, Lowe SW, Mendell JT, Malladi VS, Sawyers CL, Mu P, Loss of CHD1 Promotes Heterogeneous Mechanisms of Resistance to AR-Targeted Therapy via Ch…	32220301
GSM3632985	Homo sapiens	ATAC	prostate_epithelium	Zhang Z, Zhou C, Li X, Barnes SD, Deng S, Hoover E, Chen CC, Lee YS, Zhang Y, Wang C, Metang LA, Wu C, Tirado CR, Johnson NA, Wongvipat J, Navrazhina K, Cao Z, Choi D, Huang CH, Linton E, Chen X, Liang Y, Mason CE, de Stanchina E, Abida W, Lujambio A, Li S, Lowe SW, Mendell JT, Malladi VS, Sawyers CL, Mu P, Loss of CHD1 Promotes Heterogeneous Mechanisms of Resistance to AR-Targeted Therapy via Ch…	32220301
GSM4801596	Homo sapiens	ATAC	natural_killer_cell	Stary V, Pandey RV, Strobl J, Kleissl L, Starlinger P, Pereyra D, Weninger W, Fischer GF, Bock C, Farlik M, Stary G, A discrete subset of epigenetically primed human NK cells mediates antigen-specific immune responses, Science immunology	33067380
GSM4610440	Homo sapiens	ATAC	pluripotent_stem_cell	Sarikhani M, Garbern JC, Ma S, Sereda R, Conde J, KrŠhenbŸhl G, Escalante GO, Ahmed A, Buenrostro JD, Lee RT, Sustained Activation of AMPK Enhances Differentiation of Human iPSC-Derived Cardiomyocytes via Sirtuin Activation, Stem cell reports	32649901
GSM4625592	Homo sapiens	ATAC	breast_epithelium	Sanford EM, Emert BL, CotŽ A, Raj A, Gene regulation gravitates toward either addition or multiplication when combining the effects of two signals, eLife	33284110
GSM4625610	Homo sapiens	ATAC	breast_epithelium	Sanford EM, Emert BL, CotŽ A, Raj A, Gene regulation gravitates toward either addition or multiplication when combining the effects of two signals, eLife	33284110
GSM3584949	Homo sapiens	ATAC	dendritic_cell	Johnson JS, De Veaux N, Rives AW, Lahaye X, Lucas SY, Perot BP, Luka M, Garcia-Paredes V, Amon LM, Watters A, Abdessalem G, Aderem A, Manel N, Littman DR, Bonneau R, MŽnager MM, A Comprehensive Map of the Monocyte-Derived Dendritic Cell Transcriptional Network Engaged upon Innate Sensing of HIV, Cell reports	31968263
GSM4306144	Homo sapiens	ATAC	interneuron	Inglis GAS, Zhou Y, Patterson DG, Scharer CD, Han Y, Boss JM, Wen Z, Escayg A, Transcriptomic and epigenomic dynamics associated with development of human iPSC-derived GABAergic interneurons, Human molecular genetics	32794569
GSM4306142	Homo sapiens	ATAC	interneuron	Inglis GAS, Zhou Y, Patterson DG, Scharer CD, Han Y, Boss JM, Wen Z, Escayg A, Transcriptomic and epigenomic dynamics associated with development of human iPSC-derived GABAergic interneurons, Human molecular genetics	32794569
GSM4306149	Homo sapiens	ATAC	interneuron	Inglis GAS, Zhou Y, Patterson DG, Scharer CD, Han Y, Boss JM, Wen Z, Escayg A, Transcriptomic and epigenomic dynamics associated with development of human iPSC-derived GABAergic interneurons, Human molecular genetics	32794569
GSM4306153	Homo sapiens	ATAC	interneuron	Inglis GAS, Zhou Y, Patterson DG, Scharer CD, Han Y, Boss JM, Wen Z, Escayg A, Transcriptomic and epigenomic dynamics associated with development of human iPSC-derived GABAergic interneurons, Human molecular genetics	32794569
GSM4306145	Homo sapiens	ATAC	interneuron	Inglis GAS, Zhou Y, Patterson DG, Scharer CD, Han Y, Boss JM, Wen Z, Escayg A, Transcriptomic and epigenomic dynamics associated with development of human iPSC-derived GABAergic interneurons, Human molecular genetics	32794569
GSM4306152	Homo sapiens	ATAC	interneuron	Inglis GAS, Zhou Y, Patterson DG, Scharer CD, Han Y, Boss JM, Wen Z, Escayg A, Transcriptomic and epigenomic dynamics associated with development of human iPSC-derived GABAergic interneurons, Human molecular genetics	32794569
GSM4306148	Homo sapiens	ATAC	interneuron	Inglis GAS, Zhou Y, Patterson DG, Scharer CD, Han Y, Boss JM, Wen Z, Escayg A, Transcriptomic and epigenomic dynamics associated with development of human iPSC-derived GABAergic interneurons, Human molecular genetics	32794569
GSM4306143	Homo sapiens	ATAC	interneuron	Inglis GAS, Zhou Y, Patterson DG, Scharer CD, Han Y, Boss JM, Wen Z, Escayg A, Transcriptomic and epigenomic dynamics associated with development of human iPSC-derived GABAergic interneurons, Human molecular genetics	32794569
GSM4306151	Homo sapiens	ATAC	interneuron	Inglis GAS, Zhou Y, Patterson DG, Scharer CD, Han Y, Boss JM, Wen Z, Escayg A, Transcriptomic and epigenomic dynamics associated with development of human iPSC-derived GABAergic interneurons, Human molecular genetics	32794569
GSM4306140	Homo sapiens	ATAC	interneuron	Inglis GAS, Zhou Y, Patterson DG, Scharer CD, Han Y, Boss JM, Wen Z, Escayg A, Transcriptomic and epigenomic dynamics associated with development of human iPSC-derived GABAergic interneurons, Human molecular genetics	32794569
GSM4306141	Homo sapiens	ATAC	interneuron	Inglis GAS, Zhou Y, Patterson DG, Scharer CD, Han Y, Boss JM, Wen Z, Escayg A, Transcriptomic and epigenomic dynamics associated with development of human iPSC-derived GABAergic interneurons, Human molecular genetics	32794569
GSM3302065	Homo sapiens	ATAC	interneuron	Xiang Y, Tanaka Y, Patterson B, Hwang SM, Hysolli E, Cakir B, Kim KY, Wang W, Kang YJ, Clement EM, Zhong M, Lee SH, Cho YS, Patra P, Sullivan GJ, Weissman SM, Park IH, Dysregulation of BRD4 Function Underlies the Functional Abnormalities of MeCP2 Mutant Neurons, Molecular cell	32526163
GSM4043955	Homo sapiens	ATAC	neural_precursor	Missing	Missing
GSM4409114	Homo sapiens	ATAC	dendritic_cell	Leylek R, Alc‡ntara-Hern‡ndez M, Granja JM, Chavez M, Perez K, Diaz OR, Li R, Satpathy AT, Chang HY, Idoyaga J, Chromatin Landscape Underpinning Human Dendritic Cell Heterogeneity, Cell reports	32966789
GSM4409124	Homo sapiens	ATAC	dendritic_cell	Leylek R, Alc‡ntara-Hern‡ndez M, Granja JM, Chavez M, Perez K, Diaz OR, Li R, Satpathy AT, Chang HY, Idoyaga J, Chromatin Landscape Underpinning Human Dendritic Cell Heterogeneity, Cell reports	32966789
GSM4340223	Homo sapiens	ATAC	pluripotent_stem_cell	Yan P, Liu Z, Song M, Wu Z, Xu W, Li K, Ji Q, Wang S, Liu X, Yan K, Esteban CR, Ci W, Belmonte JCI, Xie W, Ren J, Zhang W, Sun Q, Qu J, Liu GH, Genome-wide R-loop Landscapes during Cell Differentiation and Reprogramming, Cell reports	32640235
GSM4340228	Homo sapiens	ATAC	neural_precursor	Yan P, Liu Z, Song M, Wu Z, Xu W, Li K, Ji Q, Wang S, Liu X, Yan K, Esteban CR, Ci W, Belmonte JCI, Xie W, Ren J, Zhang W, Sun Q, Qu J, Liu GH, Genome-wide R-loop Landscapes during Cell Differentiation and Reprogramming, Cell reports	32640235
GSM4340224	Homo sapiens	ATAC	pluripotent_stem_cell	Yan P, Liu Z, Song M, Wu Z, Xu W, Li K, Ji Q, Wang S, Liu X, Yan K, Esteban CR, Ci W, Belmonte JCI, Xie W, Ren J, Zhang W, Sun Q, Qu J, Liu GH, Genome-wide R-loop Landscapes during Cell Differentiation and Reprogramming, Cell reports	32640235
GSM4340227	Homo sapiens	ATAC	neural_precursor	Yan P, Liu Z, Song M, Wu Z, Xu W, Li K, Ji Q, Wang S, Liu X, Yan K, Esteban CR, Ci W, Belmonte JCI, Xie W, Ren J, Zhang W, Sun Q, Qu J, Liu GH, Genome-wide R-loop Landscapes during Cell Differentiation and Reprogramming, Cell reports	32640235
GSM4139397	Homo sapiens	ATAC	aortic_endothelial_cell	Stolze LK, Conklin AC, Whalen MB, L—pez Rodr’guez M, Íunap K, Selvarajan I, Toropainen A, …rd T, Li J, Eshghi A, Solomon AE, Fang Y, Kaikkonen MU, Romanoski CE, Systems Genetics in Human Endothelial Cells Identifies Non-coding Variants Modifying Enhancers, Expression, and Complex Disease Traits, American journal of human genetics	32442411
GSM4139399	Homo sapiens	ATAC	aortic_endothelial_cell	Stolze LK, Conklin AC, Whalen MB, L—pez Rodr’guez M, Íunap K, Selvarajan I, Toropainen A, …rd T, Li J, Eshghi A, Solomon AE, Fang Y, Kaikkonen MU, Romanoski CE, Systems Genetics in Human Endothelial Cells Identifies Non-coding Variants Modifying Enhancers, Expression, and Complex Disease Traits, American journal of human genetics	32442411
GSM4139412	Homo sapiens	ATAC	aortic_endothelial_cell	Stolze LK, Conklin AC, Whalen MB, L—pez Rodr’guez M, Íunap K, Selvarajan I, Toropainen A, …rd T, Li J, Eshghi A, Solomon AE, Fang Y, Kaikkonen MU, Romanoski CE, Systems Genetics in Human Endothelial Cells Identifies Non-coding Variants Modifying Enhancers, Expression, and Complex Disease Traits, American journal of human genetics	32442411
GSM4139413	Homo sapiens	ATAC	aortic_endothelial_cell	Stolze LK, Conklin AC, Whalen MB, L—pez Rodr’guez M, Íunap K, Selvarajan I, Toropainen A, …rd T, Li J, Eshghi A, Solomon AE, Fang Y, Kaikkonen MU, Romanoski CE, Systems Genetics in Human Endothelial Cells Identifies Non-coding Variants Modifying Enhancers, Expression, and Complex Disease Traits, American journal of human genetics	32442411
GSM4139417	Homo sapiens	ATAC	aortic_endothelial_cell	Stolze LK, Conklin AC, Whalen MB, L—pez Rodr’guez M, Íunap K, Selvarajan I, Toropainen A, …rd T, Li J, Eshghi A, Solomon AE, Fang Y, Kaikkonen MU, Romanoski CE, Systems Genetics in Human Endothelial Cells Identifies Non-coding Variants Modifying Enhancers, Expression, and Complex Disease Traits, American journal of human genetics	32442411
GSM4139433	Homo sapiens	ATAC	aortic_endothelial_cell	Stolze LK, Conklin AC, Whalen MB, L—pez Rodr’guez M, Íunap K, Selvarajan I, Toropainen A, …rd T, Li J, Eshghi A, Solomon AE, Fang Y, Kaikkonen MU, Romanoski CE, Systems Genetics in Human Endothelial Cells Identifies Non-coding Variants Modifying Enhancers, Expression, and Complex Disease Traits, American journal of human genetics	32442411
GSM4139460	Homo sapiens	ATAC	aortic_endothelial_cell	Stolze LK, Conklin AC, Whalen MB, L—pez Rodr’guez M, Íunap K, Selvarajan I, Toropainen A, …rd T, Li J, Eshghi A, Solomon AE, Fang Y, Kaikkonen MU, Romanoski CE, Systems Genetics in Human Endothelial Cells Identifies Non-coding Variants Modifying Enhancers, Expression, and Complex Disease Traits, American journal of human genetics	32442411
GSM4139473	Homo sapiens	ATAC	aortic_endothelial_cell	Stolze LK, Conklin AC, Whalen MB, L—pez Rodr’guez M, Íunap K, Selvarajan I, Toropainen A, …rd T, Li J, Eshghi A, Solomon AE, Fang Y, Kaikkonen MU, Romanoski CE, Systems Genetics in Human Endothelial Cells Identifies Non-coding Variants Modifying Enhancers, Expression, and Complex Disease Traits, American journal of human genetics	32442411
GSM4565966	Homo sapiens	ATAC	hematopoietic_stem_cell	Missing	32719521
GSM3738846	Homo sapiens	ATAC	lymphoblastoid_cell	Orchard P, Kyono Y, Hensley J, Kitzman JO, Parker SCJ, Quantification, Dynamic Visualization, and Validation of Bias in ATAC-Seq Data with ataqv, Cell systems	32213349
GSM3738857	Homo sapiens	ATAC	lymphoblastoid_cell	Orchard P, Kyono Y, Hensley J, Kitzman JO, Parker SCJ, Quantification, Dynamic Visualization, and Validation of Bias in ATAC-Seq Data with ataqv, Cell systems	32213349
GSM3738859	Homo sapiens	ATAC	lymphoblastoid_cell	Orchard P, Kyono Y, Hensley J, Kitzman JO, Parker SCJ, Quantification, Dynamic Visualization, and Validation of Bias in ATAC-Seq Data with ataqv, Cell systems	32213349
GSM3738871	Homo sapiens	ATAC	lymphoblastoid_cell	Orchard P, Kyono Y, Hensley J, Kitzman JO, Parker SCJ, Quantification, Dynamic Visualization, and Validation of Bias in ATAC-Seq Data with ataqv, Cell systems	32213349
GSM3738872	Homo sapiens	ATAC	lymphoblastoid_cell	Orchard P, Kyono Y, Hensley J, Kitzman JO, Parker SCJ, Quantification, Dynamic Visualization, and Validation of Bias in ATAC-Seq Data with ataqv, Cell systems	32213349
GSM4570072	Homo sapiens	ATAC	prostate_epithelium	Missing	Missing
GSM4110238	Homo sapiens	ATAC	lung_epithelium	Cui L, Chen SY, Lerbs T, Lee JW, Domizi P, Gordon S, Kim YH, Nolan G, Betancur P, Wernig G, Activation of JUN in fibroblasts promotes pro-fibrotic programme and modulates protective immunity, Nature communications	32493933
GSM4520712	Homo sapiens	ATAC	granulocytes	Perez C, Botta C, Zabaleta A, Puig N, Cedena MT, Goicoechea I, Alameda D, San JosŽ-Eneriz E, Merino J, Rodr’guez-Otero P, Maia C, Alignani D, Maiso P, Manrique I, Lara-Astiaso D, Vilas-Zornoza A, Sarvide S, Riillo C, Rossi M, Rosi–ol L, Oriol A, Blanchard MJ, Rios R, Sureda A, Martin J, Martinez R, Bargay J, de la Rubia J, Hernandez MT, Martinez-Lopez J, Orfao A, Agirre X, Prosper F, Mateos MV, L…	32325491
GSM4674823	Homo sapiens	ATAC	prostate_epithelium	Missing	Missing
GSM4289908	Homo sapiens	ATAC	central_nervous_system_neuron	Smith-Geater C, Hernandez SJ, Lim RG, Adam M, Wu J, Stocksdale JT, Wassie BT, Gold MP, Wang KQ, Miramontes R, Kopan L, Orellana I, Joy S, Kemp PJ, Allen ND, Fraenkel E, Thompson LM, Aberrant Development Corrected in Adult-Onset Huntington&#x27;s Disease iPSC-Derived Neuronal Cultures via WNT Signaling Modulation, Stem cell reports	32109367
GSM4764099	Homo sapiens	ATAC	cervix_epithelium	Missing	Missing
GSM4054640	Homo sapiens	ATAC	pluripotent_stem_cell	Boulting GL, Durresi E, Ataman B, Sherman MA, Mei K, Harmin DA, Carter AC, Hochbaum DR, Granger AJ, Engreitz JM, Hrvatin S, Blanchard MR, Yang MG, Griffith EC, Greenberg ME, Activity-dependent regulome of human GABAergic neurons reveals new patterns of gene regulation and neurological disease heritability, Nature neuroscience	33542524
GSM3738852	Homo sapiens	ATAC	lymphoblastoid_cell	Orchard P, Kyono Y, Hensley J, Kitzman JO, Parker SCJ, Quantification, Dynamic Visualization, and Validation of Bias in ATAC-Seq Data with ataqv, Cell systems	32213349
GSM3738854	Homo sapiens	ATAC	lymphoblastoid_cell	Orchard P, Kyono Y, Hensley J, Kitzman JO, Parker SCJ, Quantification, Dynamic Visualization, and Validation of Bias in ATAC-Seq Data with ataqv, Cell systems	32213349
GSM3738860	Homo sapiens	ATAC	lymphoblastoid_cell	Orchard P, Kyono Y, Hensley J, Kitzman JO, Parker SCJ, Quantification, Dynamic Visualization, and Validation of Bias in ATAC-Seq Data with ataqv, Cell systems	32213349
GSM3738864	Homo sapiens	ATAC	lymphoblastoid_cell	Orchard P, Kyono Y, Hensley J, Kitzman JO, Parker SCJ, Quantification, Dynamic Visualization, and Validation of Bias in ATAC-Seq Data with ataqv, Cell systems	32213349
GSM3738879	Homo sapiens	ATAC	lymphoblastoid_cell	Orchard P, Kyono Y, Hensley J, Kitzman JO, Parker SCJ, Quantification, Dynamic Visualization, and Validation of Bias in ATAC-Seq Data with ataqv, Cell systems	32213349
GSM4570064	Homo sapiens	ATAC	prostate_epithelium	Missing	Missing
GSM4674819	Homo sapiens	ATAC	prostate_epithelium	Missing	Missing
GSM4767218	Homo sapiens	ATAC	pluripotent_stem_cell	Caldwell AB, Liu Q, Schroth GP, Galasko DR, Yuan SH, Wagner SL, Subramaniam S, Dedifferentiation and neuronal repression define familial Alzheimer&#x27;s disease, Science advances	33188013
GSM4767220	Homo sapiens	ATAC	pluripotent_stem_cell	Caldwell AB, Liu Q, Schroth GP, Galasko DR, Yuan SH, Wagner SL, Subramaniam S, Dedifferentiation and neuronal repression define familial Alzheimer&#x27;s disease, Science advances	33188013
GSM4767223	Homo sapiens	ATAC	pluripotent_stem_cell	Caldwell AB, Liu Q, Schroth GP, Galasko DR, Yuan SH, Wagner SL, Subramaniam S, Dedifferentiation and neuronal repression define familial Alzheimer&#x27;s disease, Science advances	33188013
GSM4299086	Homo sapiens	ATAC	lung_epithelium	Fernando TM, Piskol R, Bainer R, Sokol ES, Trabucco SE, Zhang Q, Trinh H, Maund S, Kschonsak M, Chaudhuri S, Modrusan Z, Januario T, Yauch RL, Functional characterization of SMARCA4 variants identified by targeted exome-sequencing of 131,668 cancer patients, Nature communications	33144586
GSM4299108	Homo sapiens	ATAC	lung_epithelium	Fernando TM, Piskol R, Bainer R, Sokol ES, Trabucco SE, Zhang Q, Trinh H, Maund S, Kschonsak M, Chaudhuri S, Modrusan Z, Januario T, Yauch RL, Functional characterization of SMARCA4 variants identified by targeted exome-sequencing of 131,668 cancer patients, Nature communications	33144586
GSM4299100	Homo sapiens	ATAC	lung_epithelium	Fernando TM, Piskol R, Bainer R, Sokol ES, Trabucco SE, Zhang Q, Trinh H, Maund S, Kschonsak M, Chaudhuri S, Modrusan Z, Januario T, Yauch RL, Functional characterization of SMARCA4 variants identified by targeted exome-sequencing of 131,668 cancer patients, Nature communications	33144586
GSM4332567	Homo sapiens	ATAC	vein_endothelial_cell	Xin J, Zhang H, He Y, Duren Z, Bai C, Chen L, Luo X, Yan DS, Zhang C, Zhu X, Yuan Q, Feng Z, Cui C, Qi X, Ouzhuluobu None, Wong WH, Wang Y, Su B, Chromatin accessibility landscape and regulatory network of high-altitude hypoxia adaptation, Nature communications	33004791
GSM4837481	Homo sapiens	ATAC	B_cell	Missing	Missing
GSM4837487	Homo sapiens	ATAC	B_cell	Missing	Missing
GSM4156591	Homo sapiens	ATAC	lymphoblastoid_cell	Ma S, Zhang B, LaFave LM, Earl AS, Chiang Z, Hu Y, Ding J, Brack A, Kartha VK, Tay T, Law T, Lareau C, Hsu YC, Regev A, Buenrostro JD, Chromatin Potential Identified by Shared Single-Cell Profiling of RNA and Chromatin, Cell	33098772
GSM4156595	Homo sapiens	ATAC	K562	Ma S, Zhang B, LaFave LM, Earl AS, Chiang Z, Hu Y, Ding J, Brack A, Kartha VK, Tay T, Law T, Lareau C, Hsu YC, Regev A, Buenrostro JD, Chromatin Potential Identified by Shared Single-Cell Profiling of RNA and Chromatin, Cell	33098772
GSM4295137	Homo sapiens	ATAC	skin_fibroblast	Zhang X, Liu X, Du Z, Wei L, Fang H, Dong Q, Niu J, Li Y, Gao J, Zhang MQ, Xie W, Wang X, The loss of heterochromatin is associated with multiscale three-dimensional genome reorganization and aberrant transcription during cellular senescence, Genome research	34140314
GSM4295141	Homo sapiens	ATAC	skin_fibroblast	Zhang X, Liu X, Du Z, Wei L, Fang H, Dong Q, Niu J, Li Y, Gao J, Zhang MQ, Xie W, Wang X, The loss of heterochromatin is associated with multiscale three-dimensional genome reorganization and aberrant transcription during cellular senescence, Genome research	34140314
GSM4301065	Homo sapiens	ATAC	breast_epithelium	Zhang Z, Yu W, Tang D, Zhou Y, Bi M, Wang H, Zheng Y, Chen M, Li L, Xu X, Zhang W, Tao H, Jin VX, Liu Z, Chen L, Epigenomics-based identification of oestrogen-regulated long noncoding RNAs in ER+ breast cancer, RNA biology	32506995
GSM4289916	Homo sapiens	ATAC	central_nervous_system_neuron	Smith-Geater C, Hernandez SJ, Lim RG, Adam M, Wu J, Stocksdale JT, Wassie BT, Gold MP, Wang KQ, Miramontes R, Kopan L, Orellana I, Joy S, Kemp PJ, Allen ND, Fraenkel E, Thompson LM, Aberrant Development Corrected in Adult-Onset Huntington&#x27;s Disease iPSC-Derived Neuronal Cultures via WNT Signaling Modulation, Stem cell reports	32109367
GSM4764101	Homo sapiens	ATAC	cervix_epithelium	Missing	Missing
GSM4064961	Homo sapiens	ATAC	B_cell	Pignarre A, Chatonnet F, Caron G, Haas M, Desmots F, Fest T, Plasmablasts derive from CD23- activated B cells after the extinction of IL-4/STAT6 signaling and IRF4 induction, Blood	33150420
GSM3962404	Homo sapiens	ATAC	breast_epithelium	Missing	Missing
GSM3962407	Homo sapiens	ATAC	breast_epithelium	Missing	Missing
GSM3962412	Homo sapiens	ATAC	breast_epithelium	Missing	Missing
GSM3962414	Homo sapiens	ATAC	breast_epithelium	Missing	Missing
GSM3962418	Homo sapiens	ATAC	breast_epithelium	Missing	Missing
GSM4625594	Homo sapiens	ATAC	breast_epithelium	Sanford EM, Emert BL, CotŽ A, Raj A, Gene regulation gravitates toward either addition or multiplication when combining the effects of two signals, eLife	33284110
GSM4625587	Homo sapiens	ATAC	breast_epithelium	Sanford EM, Emert BL, CotŽ A, Raj A, Gene regulation gravitates toward either addition or multiplication when combining the effects of two signals, eLife	33284110
GSM4625578	Homo sapiens	ATAC	breast_epithelium	Sanford EM, Emert BL, CotŽ A, Raj A, Gene regulation gravitates toward either addition or multiplication when combining the effects of two signals, eLife	33284110
GSM3738372	Homo sapiens	ATAC	embryonic_stem_cell	Pontis J, Planet E, Offner S, Turelli P, Duc J, Coudray A, Theunissen TW, Jaenisch R, Trono D, Hominoid-Specific Transposable Elements and KZFPs Facilitate Human Embryonic Genome Activation and Control Transcription in Naive Human ESCs, Cell stem cell	31006620
GSM3738373	Homo sapiens	ATAC	embryonic_stem_cell	Pontis J, Planet E, Offner S, Turelli P, Duc J, Coudray A, Theunissen TW, Jaenisch R, Trono D, Hominoid-Specific Transposable Elements and KZFPs Facilitate Human Embryonic Genome Activation and Control Transcription in Naive Human ESCs, Cell stem cell	31006620
GSM3738371	Homo sapiens	ATAC	embryonic_stem_cell	Pontis J, Planet E, Offner S, Turelli P, Duc J, Coudray A, Theunissen TW, Jaenisch R, Trono D, Hominoid-Specific Transposable Elements and KZFPs Facilitate Human Embryonic Genome Activation and Control Transcription in Naive Human ESCs, Cell stem cell	31006620
GSM4054634	Homo sapiens	ATAC	pluripotent_stem_cell	Boulting GL, Durresi E, Ataman B, Sherman MA, Mei K, Harmin DA, Carter AC, Hochbaum DR, Granger AJ, Engreitz JM, Hrvatin S, Blanchard MR, Yang MG, Griffith EC, Greenberg ME, Activity-dependent regulome of human GABAergic neurons reveals new patterns of gene regulation and neurological disease heritability, Nature neuroscience	33542524
GSM4054638	Homo sapiens	ATAC	pluripotent_stem_cell	Boulting GL, Durresi E, Ataman B, Sherman MA, Mei K, Harmin DA, Carter AC, Hochbaum DR, Granger AJ, Engreitz JM, Hrvatin S, Blanchard MR, Yang MG, Griffith EC, Greenberg ME, Activity-dependent regulome of human GABAergic neurons reveals new patterns of gene regulation and neurological disease heritability, Nature neuroscience	33542524
GSM3584961	Homo sapiens	ATAC	dendritic_cell	Johnson JS, De Veaux N, Rives AW, Lahaye X, Lucas SY, Perot BP, Luka M, Garcia-Paredes V, Amon LM, Watters A, Abdessalem G, Aderem A, Manel N, Littman DR, Bonneau R, MŽnager MM, A Comprehensive Map of the Monocyte-Derived Dendritic Cell Transcriptional Network Engaged upon Innate Sensing of HIV, Cell reports	31968263
GSM3780773	Homo sapiens	ATAC	K562	Missing	Missing
GSM3780775	Homo sapiens	ATAC	K562	Missing	Missing
GSM3780772	Homo sapiens	ATAC	K562	Missing	Missing
GSM3780768	Homo sapiens	ATAC	K562	Missing	Missing
GSM3780771	Homo sapiens	ATAC	K562	Missing	Missing
GSM3780770	Homo sapiens	ATAC	K562	Missing	Missing
GSM3780767	Homo sapiens	ATAC	K562	Missing	Missing
GSM4818345	Homo sapiens	ATAC	liver_epithelium	Mani SKK, Yan B, Cui Z, Sun J, Utturkar S, Foca A, Fares N, Durantel D, Lanman N, Merle P, Kazemian M, Andrisani O, Restoration of RNA helicase DDX5 suppresses hepatitis B virus (HBV) biosynthesis and Wnt signaling in HBV-related hepatocellular carcinoma, Theranostics	33042264
GSM4818343	Homo sapiens	ATAC	liver_epithelium	Mani SKK, Yan B, Cui Z, Sun J, Utturkar S, Foca A, Fares N, Durantel D, Lanman N, Merle P, Kazemian M, Andrisani O, Restoration of RNA helicase DDX5 suppresses hepatitis B virus (HBV) biosynthesis and Wnt signaling in HBV-related hepatocellular carcinoma, Theranostics	33042264
GSM4818346	Homo sapiens	ATAC	liver_epithelium	Mani SKK, Yan B, Cui Z, Sun J, Utturkar S, Foca A, Fares N, Durantel D, Lanman N, Merle P, Kazemian M, Andrisani O, Restoration of RNA helicase DDX5 suppresses hepatitis B virus (HBV) biosynthesis and Wnt signaling in HBV-related hepatocellular carcinoma, Theranostics	33042264
GSM4409122	Homo sapiens	ATAC	dendritic_cell	Leylek R, Alc‡ntara-Hern‡ndez M, Granja JM, Chavez M, Perez K, Diaz OR, Li R, Satpathy AT, Chang HY, Idoyaga J, Chromatin Landscape Underpinning Human Dendritic Cell Heterogeneity, Cell reports	32966789
GSM3632987	Homo sapiens	ATAC	prostate_epithelium	Zhang Z, Zhou C, Li X, Barnes SD, Deng S, Hoover E, Chen CC, Lee YS, Zhang Y, Wang C, Metang LA, Wu C, Tirado CR, Johnson NA, Wongvipat J, Navrazhina K, Cao Z, Choi D, Huang CH, Linton E, Chen X, Liang Y, Mason CE, de Stanchina E, Abida W, Lujambio A, Li S, Lowe SW, Mendell JT, Malladi VS, Sawyers CL, Mu P, Loss of CHD1 Promotes Heterogeneous Mechanisms of Resistance to AR-Targeted Therapy via Ch…	32220301
GSM4340221	Homo sapiens	ATAC	embryonic_stem_cell	Yan P, Liu Z, Song M, Wu Z, Xu W, Li K, Ji Q, Wang S, Liu X, Yan K, Esteban CR, Ci W, Belmonte JCI, Xie W, Ren J, Zhang W, Sun Q, Qu J, Liu GH, Genome-wide R-loop Landscapes during Cell Differentiation and Reprogramming, Cell reports	32640235
