# Supplementary material for: Cistrome Explorer: an interactive visual analysis tool for large-scale epigenomic data
Source: Bioinformatics. 2023 Jan 23;39(2):btad018. doi: 10.1093/bioinformatics/btad018 (PMC9900209; doi:10.1093/bioinformatics/btad018)
Supplement: btad018_Supplementary_Data [file btad018_supplementary_data.zip › table-H3K4me3-v1.csv]

ID	Species	Factor	Cell Type	Tissue Type	Paper Reference	PMID
GSM315956	Homo sapiens	H3K4me3	CD8_T_cell	Blood	Araki Y, et al. Genome-wide analysis of histone methylation reveals chromatin state-based regulation of gene transcription and function of memory CD8+ T cells. Immunity 2009	19523850
GSM327662	Homo sapiens	H3K4me3	embryonic_stem_cell	Embryo	Ku M, et al. Genomewide analysis of PRC1 and PRC2 occupancy identifies two classes of bivalent domains. PLoS Genet. 2008	18974828
GSM353653	Homo sapiens	H3K4me3	prostate_epithelium	Prostate	Yu J, et al. An integrated network of androgen receptor, polycomb, and TMPRSS2-ERG gene fusions in prostate cancer progression. Cancer Cell 2010	20478527
GSM418300	Homo sapiens	H3K4me3	cervix_epithelium	Cervix	Wang Z, et al. Genome-wide mapping of HATs and HDACs reveals distinct functions in active and inactive genes. Cell 2009	19698979
GSM432392	Homo sapiens	H3K4me3	embryonic_stem_cell	Embryo	Bernstein BE, et al. The NIH Roadmap Epigenomics Mapping Consortium. Nat. Biotechnol. 2010	20944595
GSM501713	Homo sapiens	H3K4me3	cervix_epithelium	Cervix	Barski A, et al. Pol II and its associated epigenetic marks are present at Pol III-transcribed noncoding RNA genes. Nat. Struct. Mol. Biol. 2010	20418881
GSM503906	Homo sapiens	H3K4me3	prostate_epithelium	Prostate	He HH, et al. Nucleosome dynamics define transcriptional enhancers. Nat. Genet. 2010	20208536
GSM503907	Homo sapiens	H3K4me3	prostate_epithelium	Prostate	He HH, et al. Nucleosome dynamics define transcriptional enhancers. Nat. Genet. 2010	20208536
GSM529408	Homo sapiens	H3K4me3	embryonic_stem_cell	Embryo	Lengner CJ, et al. Derivation of pre-X inactivation human embryonic stem cells under physiological oxygen concentrations. Cell 2010	20471072
GSM529412	Homo sapiens	H3K4me3	embryonic_stem_cell	Embryo	Lengner CJ, et al. Derivation of pre-X inactivation human embryonic stem cells under physiological oxygen concentrations. Cell 2010	20471072
GSM529413	Homo sapiens	H3K4me3	embryonic_stem_cell	Embryo	Lengner CJ, et al. Derivation of pre-X inactivation human embryonic stem cells under physiological oxygen concentrations. Cell 2010	20471072
GSM529959	Homo sapiens	H3K4me3	central_nervous_system_neuron	Prefrontal	Cheung I, et al. Developmental regulation and individual differences of neuronal H3K4me3 epigenomes in the prefrontal cortex. Proc. Natl. Acad. Sci. U.S.A. 2010	20421462
GSM529960	Homo sapiens	H3K4me3	central_nervous_system_neuron	Prefrontal	Cheung I, et al. Developmental regulation and individual differences of neuronal H3K4me3 epigenomes in the prefrontal cortex. Proc. Natl. Acad. Sci. U.S.A. 2010	20421462
GSM529961	Homo sapiens	H3K4me3	central_nervous_system_neuron	Prefrontal	Cheung I, et al. Developmental regulation and individual differences of neuronal H3K4me3 epigenomes in the prefrontal cortex. Proc. Natl. Acad. Sci. U.S.A. 2010	20421462
GSM529964	Homo sapiens	H3K4me3	central_nervous_system_neuron	Prefrontal	Cheung I, et al. Developmental regulation and individual differences of neuronal H3K4me3 epigenomes in the prefrontal cortex. Proc. Natl. Acad. Sci. U.S.A. 2010	20421462
GSM529965	Homo sapiens	H3K4me3	central_nervous_system_neuron	Prefrontal	Cheung I, et al. Developmental regulation and individual differences of neuronal H3K4me3 epigenomes in the prefrontal cortex. Proc. Natl. Acad. Sci. U.S.A. 2010	20421462
GSM529968	Homo sapiens	H3K4me3	central_nervous_system_neuron	Prefrontal	Cheung I, et al. Developmental regulation and individual differences of neuronal H3K4me3 epigenomes in the prefrontal cortex. Proc. Natl. Acad. Sci. U.S.A. 2010	20421462
GSM529970	Homo sapiens	H3K4me3	central_nervous_system_neuron	Prefrontal	Cheung I, et al. Developmental regulation and individual differences of neuronal H3K4me3 epigenomes in the prefrontal cortex. Proc. Natl. Acad. Sci. U.S.A. 2010	20421462
GSM529971	Homo sapiens	H3K4me3	central_nervous_system_neuron	Prefrontal	Cheung I, et al. Developmental regulation and individual differences of neuronal H3K4me3 epigenomes in the prefrontal cortex. Proc. Natl. Acad. Sci. U.S.A. 2010	20421462
GSM529972	Homo sapiens	H3K4me3	central_nervous_system_neuron	Prefrontal	Cheung I, et al. Developmental regulation and individual differences of neuronal H3K4me3 epigenomes in the prefrontal cortex. Proc. Natl. Acad. Sci. U.S.A. 2010	20421462
GSM534465	Homo sapiens	H3K4me3	stromal_cell	Adipose	Mikkelsen TS, et al. Comparative epigenomic analysis of murine and human adipogenesis. Cell 2010	20887899
GSM534472	Homo sapiens	H3K4me3	stromal_cell	Adipose	Mikkelsen TS, et al. Comparative epigenomic analysis of murine and human adipogenesis. Cell 2010	20887899
GSM534479	Homo sapiens	H3K4me3	stromal_cell	Adipose	Mikkelsen TS, et al. Comparative epigenomic analysis of murine and human adipogenesis. Cell 2010	20887899
GSM534486	Homo sapiens	H3K4me3	stromal_cell	Adipose	Mikkelsen TS, et al. Comparative epigenomic analysis of murine and human adipogenesis. Cell 2010	20887899
GSM537629	Homo sapiens	H3K4me3	hematopoietic_stem_cell	Cord blood	Bernstein BE, et al. The NIH Roadmap Epigenomics Mapping Consortium. Nat. Biotechnol. 2010	20944595
GSM537687	Homo sapiens	H3K4me3	pluripotent_stem_cell		Bernstein BE, et al. The NIH Roadmap Epigenomics Mapping Consortium. Nat. Biotechnol. 2010	20944595
GSM537694	Homo sapiens	H3K4me3	pluripotent_stem_cell		Bernstein BE, et al. The NIH Roadmap Epigenomics Mapping Consortium. Nat. Biotechnol. 2010	20944595
GSM537702	Homo sapiens	H3K4me3	granulocytes	Cord blood	Bernstein BE, et al. The NIH Roadmap Epigenomics Mapping Consortium. Nat. Biotechnol. 2010	20944595
GSM537709	Homo sapiens	H3K4me3	liver_epithelium	Liver	Bernstein BE, et al. The NIH Roadmap Epigenomics Mapping Consortium. Nat. Biotechnol. 2010	20944595
GSM575286	Homo sapiens	H3K4me3	pluripotent_stem_cell		Guenther MG, et al. Chromatin structure and gene expression programs of human embryonic and induced pluripotent stem cells. Cell Stem Cell 2010	20682450
GSM575287	Homo sapiens	H3K4me3	pluripotent_stem_cell		Guenther MG, et al. Chromatin structure and gene expression programs of human embryonic and induced pluripotent stem cells. Cell Stem Cell 2010	20682450
GSM575288	Homo sapiens	H3K4me3	pluripotent_stem_cell		Guenther MG, et al. Chromatin structure and gene expression programs of human embryonic and induced pluripotent stem cells. Cell Stem Cell 2010	20682450
GSM575290	Homo sapiens	H3K4me3	pluripotent_stem_cell		Guenther MG, et al. Chromatin structure and gene expression programs of human embryonic and induced pluripotent stem cells. Cell Stem Cell 2010	20682450
GSM575292	Homo sapiens	H3K4me3	pluripotent_stem_cell		Guenther MG, et al. Chromatin structure and gene expression programs of human embryonic and induced pluripotent stem cells. Cell Stem Cell 2010	20682450
GSM588570	Homo sapiens	H3K4me3	breast_epithelium	Breast	Joseph R, et al. Integrative model of genomic factors for determining binding site selection by estrogen receptor-α. Mol. Syst. Biol. 2010	21179027
GSM588571	Homo sapiens	H3K4me3	breast_epithelium	Breast	Joseph R, et al. Integrative model of genomic factors for determining binding site selection by estrogen receptor-α. Mol. Syst. Biol. 2010	21179027
GSM613869	Homo sapiens	H3K4me3	breast_epithelium	Mammary Gland	Bernstein BE, et al. The NIH Roadmap Epigenomics Mapping Consortium. Nat. Biotechnol. 2010	20944595
GSM613874	Homo sapiens	H3K4me3	breast_epithelium	Mammary Gland	Bernstein BE, et al. The NIH Roadmap Epigenomics Mapping Consortium. Nat. Biotechnol. 2010	20944595
GSM621645	Homo sapiens	H3K4me3	smooth_muscle_cell	Fetal Stomach	Bernstein BE, et al. The NIH Roadmap Epigenomics Mapping Consortium. Nat. Biotechnol. 2010	20944595
GSM621662	Homo sapiens	H3K4me3	smooth_muscle_cell	Muscle	Bernstein BE, et al. The NIH Roadmap Epigenomics Mapping Consortium. Nat. Biotechnol. 2010	20944595
GSM621675	Homo sapiens	H3K4me3	liver_epithelium	Liver	Bernstein BE, et al. The NIH Roadmap Epigenomics Mapping Consortium. Nat. Biotechnol. 2010	20944595
GSM621685	Homo sapiens	H3K4me3	smooth_muscle_cell	Skeletal Muscle	Bernstein BE, et al. The NIH Roadmap Epigenomics Mapping Consortium. Nat. Biotechnol. 2010	20944595
GSM621694	Homo sapiens	H3K4me3	smooth_muscle_cell	Skeletal Muscle	Bernstein BE, et al. The NIH Roadmap Epigenomics Mapping Consortium. Nat. Biotechnol. 2010	20944595
GSM621737	Homo sapiens	H3K4me3	smooth_muscle_cell	Muscle	Bernstein BE, et al. The NIH Roadmap Epigenomics Mapping Consortium. Nat. Biotechnol. 2010	20944595
GSM621745	Homo sapiens	H3K4me3	smooth_muscle_cell	Muscle	Bernstein BE, et al. The NIH Roadmap Epigenomics Mapping Consortium. Nat. Biotechnol. 2010	20944595
GSM621760	Homo sapiens	H3K4me3	smooth_muscle_cell	Muscle	Bernstein BE, et al. The NIH Roadmap Epigenomics Mapping Consortium. Nat. Biotechnol. 2010	20944595
GSM646424	Homo sapiens	H3K4me3	vein_endothelial_cell	Umbilical Vein	Ernst J, et al. Mapping and analysis of chromatin state dynamics in nine human cell types. Nature 2011	21441907
GSM646425	Homo sapiens	H3K4me3	vein_endothelial_cell	Umbilical Vein	Ernst J, et al. Mapping and analysis of chromatin state dynamics in nine human cell types. Nature 2011	21441907
GSM648493	Homo sapiens	H3K4me3	CD4_T_cell	Blood	Tian Y, et al. Global mapping of H3K4me1 and H3K4me3 reveals the chromatin state-based cell type-specific gene regulation in human Treg cells. PLoS ONE 2011	22132139
GSM648495	Homo sapiens	H3K4me3	CD4_T_cell	Blood	Tian Y, et al. Global mapping of H3K4me1 and H3K4me3 reveals the chromatin state-based cell type-specific gene regulation in human Treg cells. PLoS ONE 2011	22132139
GSM669889	Homo sapiens	H3K4me3	embryonic_stem_cell	Embryo	Bernstein BE, et al. The NIH Roadmap Epigenomics Mapping Consortium. Nat. Biotechnol. 2010	20944595
GSM669936	Homo sapiens	H3K4me3	embryonic_stem_cell	Embryo	Bernstein BE, et al. The NIH Roadmap Epigenomics Mapping Consortium. Nat. Biotechnol. 2010	20944595
GSM669943	Homo sapiens	H3K4me3	hematopoietic_stem_cell	Cord blood	Bernstein BE, et al. The NIH Roadmap Epigenomics Mapping Consortium. Nat. Biotechnol. 2010	20944595
GSM669990	Homo sapiens	H3K4me3	chondrocyte	Cartilage	Bernstein BE, et al. The NIH Roadmap Epigenomics Mapping Consortium. Nat. Biotechnol. 2010	20944595
GSM670004	Homo sapiens	H3K4me3	chondrocyte	Cartilage	Bernstein BE, et al. The NIH Roadmap Epigenomics Mapping Consortium. Nat. Biotechnol. 2010	20944595
GSM670034	Homo sapiens	H3K4me3	chondrocyte	Cartilage	Bernstein BE, et al. The NIH Roadmap Epigenomics Mapping Consortium. Nat. Biotechnol. 2010	20944595
GSM686935	Homo sapiens	H3K4me3	prostate_epithelium	Prostate	Wang D, et al. Reprogramming transcription by distinct classes of enhancers functionally defined by eRNA. Nature 2011	21572438
GSM693277	Homo sapiens	H3K4me3	breast_epithelium	Mammary Gland	Bernstein BE, et al. The NIH Roadmap Epigenomics Mapping Consortium. Nat. Biotechnol. 2010	20944595
GSM706074	Homo sapiens	H3K4me3	pluripotent_stem_cell	Foreskin	Lister R, et al. Human DNA methylomes at base resolution show widespread epigenomic differences. Nature 2009	19829295
GSM721134	Homo sapiens	H3K4me3	breast_epithelium	Mammary Gland	Hon GC, et al. Global DNA hypomethylation coupled to repressive chromatin domain formation and gene silencing in breast cancer. Genome Res. 2010	22156296
GSM767348	Homo sapiens	H3K4me3	embryonic_stem_cell	Embryo	Lister R, et al. Human DNA methylomes at base resolution show widespread epigenomic differences. Nature 2009	19829295
GSM772736	Homo sapiens	H3K4me3	embryonic_stem_cell	Brain	Bernstein BE, et al. The NIH Roadmap Epigenomics Mapping Consortium. Nat. Biotechnol. 2010	20944595
GSM772746	Homo sapiens	H3K4me3	adipocyte	Adipose	Bernstein BE, et al. The NIH Roadmap Epigenomics Mapping Consortium. Nat. Biotechnol. 2010	20944595
GSM772782	Homo sapiens	H3K4me3	granulocytes	Cord blood	Bernstein BE, et al. The NIH Roadmap Epigenomics Mapping Consortium. Nat. Biotechnol. 2010	20944595
GSM772792	Homo sapiens	H3K4me3	chondrocyte	Bone Marrow	Bernstein BE, et al. The NIH Roadmap Epigenomics Mapping Consortium. Nat. Biotechnol. 2010	20944595
GSM772817	Homo sapiens	H3K4me3	adipocyte	Adipose	Bernstein BE, et al. The NIH Roadmap Epigenomics Mapping Consortium. Nat. Biotechnol. 2010	20944595
GSM772839	Homo sapiens	H3K4me3	smooth_muscle_cell	Duodenum	Bernstein BE, et al. The NIH Roadmap Epigenomics Mapping Consortium. Nat. Biotechnol. 2010	20944595
GSM772852	Homo sapiens	H3K4me3	CD4_T_cell	Blood	Bernstein BE, et al. The NIH Roadmap Epigenomics Mapping Consortium. Nat. Biotechnol. 2010	20944595
GSM772861	Homo sapiens	H3K4me3	smooth_muscle_cell	Colon	Bernstein BE, et al. The NIH Roadmap Epigenomics Mapping Consortium. Nat. Biotechnol. 2010	20944595
GSM772896	Homo sapiens	H3K4me1	CD8_T_cell	Blood	Bernstein BE, et al. The NIH Roadmap Epigenomics Mapping Consortium. Nat. Biotechnol. 2010	20944595
GSM772925	Homo sapiens	H3K4me3	CD4_T_cell	Blood	Bernstein BE, et al. The NIH Roadmap Epigenomics Mapping Consortium. Nat. Biotechnol. 2010	20944595
GSM772944	Homo sapiens	H3K4me3	CD4_T_cell	Blood	Bernstein BE, et al. The NIH Roadmap Epigenomics Mapping Consortium. Nat. Biotechnol. 2010	20944595
GSM772986	Homo sapiens	H3K4me3	CD4_T_cell	Blood	Bernstein BE, et al. The NIH Roadmap Epigenomics Mapping Consortium. Nat. Biotechnol. 2010	20944595
GSM779435	Homo sapiens	H3K4me3	cervix_epithelium	Cervix	Michaud J, et al. HCFC1 is a common component of active human CpG-island promoters and coincides with ZNF143, THAP11, YY1, and GABP transcription factor occupancy. Genome Res. 2013	23539139
GSM811204	Homo sapiens	H3K4me3	breast_epithelium	Mammary Gland	Shankaranarayanan P, et al. Single-tube linear DNA amplification (LinDA) for robust ChIP-seq. Nat. Methods 2011	21642965
GSM811205	Homo sapiens	H3K4me3	breast_epithelium	Mammary Gland	Shankaranarayanan P, et al. Single-tube linear DNA amplification (LinDA) for robust ChIP-seq. Nat. Methods 2011	21642965
GSM817235	Homo sapiens	H3K4me3	skin_fibroblast	Foreskin	Bernstein BE, et al. The NIH Roadmap Epigenomics Mapping Consortium. Nat. Biotechnol. 2010	20944595
GSM831874	Homo sapiens	H3K4me3	skin_fibroblast	Skin	Pang B, et al. Drug-induced histone eviction from open chromatin contributes to the chemotherapeutic effects of doxorubicin. Nat Commun 2013	23715267
GSM831875	Homo sapiens	H3K4me3	skin_fibroblast	Skin	Pang B, et al. Drug-induced histone eviction from open chromatin contributes to the chemotherapeutic effects of doxorubicin. Nat Commun 2013	23715267
GSM831876	Homo sapiens	H3K4me3	skin_fibroblast	Skin	Pang B, et al. Drug-induced histone eviction from open chromatin contributes to the chemotherapeutic effects of doxorubicin. Nat Commun 2013	23715267
GSM841172	Homo sapiens	H3K4me3	pluripotent_stem_cell		Liu GH, et al. Progressive degeneration of human neural stem cells caused by pathogenic LRRK2. Nature 2012	23075850
GSM841173	Homo sapiens	H3K4me3	neural_precursor		Liu GH, et al. Progressive degeneration of human neural stem cells caused by pathogenic LRRK2. Nature 2012	23075850
GSM841174	Homo sapiens	H3K4me3	neural_precursor		Liu GH, et al. Progressive degeneration of human neural stem cells caused by pathogenic LRRK2. Nature 2012	23075850
GSM841175	Homo sapiens	H3K4me3	neural_precursor		Liu GH, et al. Progressive degeneration of human neural stem cells caused by pathogenic LRRK2. Nature 2012	23075850
GSM841176	Homo sapiens	H3K4me3	neural_precursor		Liu GH, et al. Progressive degeneration of human neural stem cells caused by pathogenic LRRK2. Nature 2012	23075850
GSM847242	Homo sapiens	H3K4me3	B_cell	Bone Marrow	Missing	Missing
GSM847243	Homo sapiens	H3K4me3	B_cell	Bone Marrow	Missing	Missing
GSM867109	Homo sapiens	H3K4me3	common-lymphoid_progenitors	Fetal Liver	Chang KH, et al. Epigenetic modifications and chromosome conformations of the beta globin locus throughout development. Stem Cell Rev 2013	22374078
GSM867110	Homo sapiens	H3K4me3	common-lymphoid_progenitors	Blood	Chang KH, et al. Epigenetic modifications and chromosome conformations of the beta globin locus throughout development. Stem Cell Rev 2013	22374078
GSM868997	Homo sapiens	H3K4me3	liver_epithelium	Liver	Tian Y, et al. Telbivudine treatment corrects HBV-induced epigenetic alterations in liver cells of patients with chronic hepatitis B. Carcinogenesis 2013	24067902
GSM868999	Homo sapiens	H3K4me3	liver_epithelium	Liver	Tian Y, et al. Telbivudine treatment corrects HBV-induced epigenetic alterations in liver cells of patients with chronic hepatitis B. Carcinogenesis 2013	24067902
GSM894068	Homo sapiens	H3K4me3	B_cell		Lin CY, et al. Transcriptional amplification in tumor cells with elevated c-Myc. Cell 2012	23021215
GSM894069	Homo sapiens	H3K4me3	B_cell		Lin CY, et al. Transcriptional amplification in tumor cells with elevated c-Myc. Cell 2012	23021215
GSM894070	Homo sapiens	H3K4me3	B_cell		Lin CY, et al. Transcriptional amplification in tumor cells with elevated c-Myc. Cell 2012	23021215
GSM894072	Homo sapiens	H3K4me3	lung_epithelium	Lung	Lin CY, et al. Transcriptional amplification in tumor cells with elevated c-Myc. Cell 2012	23021215
GSM894073	Homo sapiens	H3K4me3	lung_epithelium	Lung	Lin CY, et al. Transcriptional amplification in tumor cells with elevated c-Myc. Cell 2012	23021215
GSM916063	Homo sapiens	H3K4me3	natural_killer_cell	Embryo	Bernstein BE, et al. The NIH Roadmap Epigenomics Mapping Consortium. Nat. Biotechnol. 2010	20944595
GSM916069	Homo sapiens	H3K4me3	natural_killer_cell	Embryo	Bernstein BE, et al. The NIH Roadmap Epigenomics Mapping Consortium. Nat. Biotechnol. 2010	20944595
GSM916071	Homo sapiens	H3K4me3	CD4_T_cell	Blood	Bernstein BE, et al. The NIH Roadmap Epigenomics Mapping Consortium. Nat. Biotechnol. 2010	20944595
GSM922787	Homo sapiens	H3K4me3	cervix_epithelium	Cervix	Dellino GI, et al. Genome-wide mapping of human DNA-replication origins: levels of transcription at ORC1 sites regulate origin selection and replication timing. Genome Res. 2013	23187890
GSM941718	Homo sapiens	H3K4me3	skin_fibroblast	Foreskin	Bernstein BE, et al. The NIH Roadmap Epigenomics Mapping Consortium. Nat. Biotechnol. 2010	20944595
GSM941735	Homo sapiens	H3K4me3	keratinocyte	Foreskin	Bernstein BE, et al. The NIH Roadmap Epigenomics Mapping Consortium. Nat. Biotechnol. 2010	20944595
GSM947524	Homo sapiens	H3K4me3	prostate_epithelium	Prostate	Bert SA, et al. Regional activation of the cancer genome by long-range epigenetic remodeling. Cancer Cell 2013	23245995
GSM955983	Homo sapiens	H3K4me3	vein_endothelial_cell	Umbilical Vein	Mimura I, et al. Dynamic change of chromatin conformation in response to hypoxia enhances the expression of GLUT3 (SLC2A3) by cooperative interaction of hypoxia-inducible factor 1 and KDM3A. Mol. Cell. Biol. 2012	22645302
GSM955984	Homo sapiens	H3K4me3	vein_endothelial_cell	Umbilical Vein	Mimura I, et al. Dynamic change of chromatin conformation in response to hypoxia enhances the expression of GLUT3 (SLC2A3) by cooperative interaction of hypoxia-inducible factor 1 and KDM3A. Mol. Cell. Biol. 2012	22645302
GSM958155	Homo sapiens	H3K4me3	keratinocyte	Foreskin	Bernstein BE, et al. The NIH Roadmap Epigenomics Mapping Consortium. Nat. Biotechnol. 2010	20944595
GSM969569	Homo sapiens	H3K4me3	prostate_epithelium	Prostate	Xu K, et al. EZH2 oncogenic activity in castration-resistant prostate cancer cells is Polycomb-independent. Science 2012	23239736
GSM984397	Homo sapiens	H3K4me3	prostate_epithelium	Prostate	Decker KF, et al. Persistent androgen receptor-mediated transcription in castration-resistant prostate cancer under androgen-deprived conditions. Nucleic Acids Res. 2012	23019221
GSM984398	Homo sapiens	H3K4me3	prostate_epithelium	Prostate	Decker KF, et al. Persistent androgen receptor-mediated transcription in castration-resistant prostate cancer under androgen-deprived conditions. Nucleic Acids Res. 2012	23019221
GSM984400	Homo sapiens	H3K4me3	prostate_epithelium	Prostate	Decker KF, et al. Persistent androgen receptor-mediated transcription in castration-resistant prostate cancer under androgen-deprived conditions. Nucleic Acids Res. 2012	23019221
GSM997221	Homo sapiens	H3K4me3	natural_killer_cell	Embryo	Bernstein BE, et al. The NIH Roadmap Epigenomics Mapping Consortium. Nat. Biotechnol. 2010	20944595
GSM997232	Homo sapiens	H3K4me3	CD4_T_cell	Blood	Bernstein BE, et al. The NIH Roadmap Epigenomics Mapping Consortium. Nat. Biotechnol. 2010	20944595
GSM997256	Homo sapiens	H3K4me3	CD4_T_cell	Blood	Bernstein BE, et al. The NIH Roadmap Epigenomics Mapping Consortium. Nat. Biotechnol. 2010	20944595
