# Supplementary material for: Cistrome Explorer: an interactive visual analysis tool for large-scale epigenomic data
Source: Bioinformatics. 2023 Jan 23;39(2):btad018. doi: 10.1093/bioinformatics/btad018 (PMC9900209; doi:10.1093/bioinformatics/btad018)
Supplement: btad018_Supplementary_Data [file btad018_supplementary_data.zip › table-H3K27ac-v1.csv]

ID	Species	Factor	Cell Type	Tissue Type	Paper Reference	PMID
GSM1009626	Homo sapiens	H3K27ac	vein_endothelial_cell	Umbilical Vein	Zhang B, et al. A dynamic H3K27ac signature identifies VEGFA-stimulated endothelial enhancers and requires EP300 activity. Genome Res. 2013	23547170
GSM1013131	Homo sapiens	H3K27ac	intestinal_epithelial_cell	Small Intestine	Lister R, et al. Human DNA methylomes at base resolution show widespread epigenomic differences. Nature 2009	19829295
GSM1033757	Homo sapiens	H3K27ac	B_cell		Missing	Missing
GSM1057016	Homo sapiens	H3K27ac	megakaryocyte	Blood	Qiao Y, et al. Synergistic activation of inflammatory cytokine genes by interferon-γ-induced chromatin remodeling and toll-like receptor signaling. Immunity 2013	24012417
GSM1057017	Homo sapiens	H3K27ac	megakaryocyte	Blood	Qiao Y, et al. Synergistic activation of inflammatory cytokine genes by interferon-γ-induced chromatin remodeling and toll-like receptor signaling. Immunity 2013	24012417
GSM1057018	Homo sapiens	H3K27ac	megakaryocyte	Blood	Qiao Y, et al. Synergistic activation of inflammatory cytokine genes by interferon-γ-induced chromatin remodeling and toll-like receptor signaling. Immunity 2013	24012417
GSM1057020	Homo sapiens	H3K27ac	megakaryocyte	Blood	Qiao Y, et al. Synergistic activation of inflammatory cytokine genes by interferon-γ-induced chromatin remodeling and toll-like receptor signaling. Immunity 2013	24012417
GSM1057021	Homo sapiens	H3K27ac	megakaryocyte	Blood	Qiao Y, et al. Synergistic activation of inflammatory cytokine genes by interferon-γ-induced chromatin remodeling and toll-like receptor signaling. Immunity 2013	24012417
GSM1057022	Homo sapiens	H3K27ac	megakaryocyte	Blood	Qiao Y, et al. Synergistic activation of inflammatory cytokine genes by interferon-γ-induced chromatin remodeling and toll-like receptor signaling. Immunity 2013	24012417
GSM1057023	Homo sapiens	H3K27ac	megakaryocyte	Blood	Qiao Y, et al. Synergistic activation of inflammatory cytokine genes by interferon-γ-induced chromatin remodeling and toll-like receptor signaling. Immunity 2013	24012417
GSM1058765	Homo sapiens	H3K27ac	intestinal_epithelial_cell	Fetal Large Intestine	Bernstein BE, et al. The NIH Roadmap Epigenomics Mapping Consortium. Nat. Biotechnol. 2010	20944595
GSM1058766	Homo sapiens	H3K27ac	intestinal_epithelial_cell	Fetal Small Intestine	Bernstein BE, et al. The NIH Roadmap Epigenomics Mapping Consortium. Nat. Biotechnol. 2010	20944595
GSM1127060	Homo sapiens	H3K27ac	skin_fibroblast	Foreskin	Bernstein BE, et al. The NIH Roadmap Epigenomics Mapping Consortium. Nat. Biotechnol. 2010	20944595
GSM1127172	Homo sapiens	H3K27ac	intestinal_epithelial_cell	Small Intestine	Lister R, et al. Human DNA methylomes at base resolution show widespread epigenomic differences. Nature 2009	19829295
GSM1154045	Homo sapiens	H3K27ac	vein_endothelial_cell	Umbilical Vein	Jin F, et al. A high-resolution map of the three-dimensional chromatin interactome in human cells. Nature 2013	24141950
GSM1154046	Homo sapiens	H3K27ac	vein_endothelial_cell	Umbilical Vein	Jin F, et al. A high-resolution map of the three-dimensional chromatin interactome in human cells. Nature 2013	24141950
GSM1154047	Homo sapiens	H3K27ac	lung_epithelium	Lung	Jin F, et al. A high-resolution map of the three-dimensional chromatin interactome in human cells. Nature 2013	24141950
GSM1214674	Homo sapiens	H3K27ac	vein_endothelial_cell	Umbilical Vein	Inoue T, et al. Cross-enhancement of ANGPTL4 transcription by HIF1 alpha and PPAR beta/delta is the result of the conformational proximity of two response elements. Genome Biol. 2014	24721177
GSM1214675	Homo sapiens	H3K27ac	vein_endothelial_cell	Umbilical Vein	Inoue T, et al. Cross-enhancement of ANGPTL4 transcription by HIF1 alpha and PPAR beta/delta is the result of the conformational proximity of two response elements. Genome Biol. 2014	24721177
GSM1214676	Homo sapiens	H3K27ac	vein_endothelial_cell	Umbilical Vein	Inoue T, et al. Cross-enhancement of ANGPTL4 transcription by HIF1 alpha and PPAR beta/delta is the result of the conformational proximity of two response elements. Genome Biol. 2014	24721177
GSM1214677	Homo sapiens	H3K27ac	vein_endothelial_cell	Umbilical Vein	Inoue T, et al. Cross-enhancement of ANGPTL4 transcription by HIF1 alpha and PPAR beta/delta is the result of the conformational proximity of two response elements. Genome Biol. 2014	24721177
GSM1226370	Homo sapiens	H3K27ac	vein_endothelial_cell	Umbilical Vein	Inoue T, et al. Cross-enhancement of ANGPTL4 transcription by HIF1 alpha and PPAR beta/delta is the result of the conformational proximity of two response elements. Genome Biol. 2014	24721177
GSM1226371	Homo sapiens	H3K27ac	vein_endothelial_cell	Umbilical Vein	Inoue T, et al. Cross-enhancement of ANGPTL4 transcription by HIF1 alpha and PPAR beta/delta is the result of the conformational proximity of two response elements. Genome Biol. 2014	24721177
GSM1233891	Homo sapiens	H3K27ac	lymphoblastoid_cell	Blood	Kasowski M, et al. Extensive variation in chromatin states across humans. Science 2013	24136358
GSM1233895	Homo sapiens	H3K27ac	lymphoblastoid_cell	Blood	Kasowski M, et al. Extensive variation in chromatin states across humans. Science 2013	24136358
GSM1233917	Homo sapiens	H3K27ac	lymphoblastoid_cell	Blood	Kasowski M, et al. Extensive variation in chromatin states across humans. Science 2013	24136358
GSM1233937	Homo sapiens	H3K27ac	lymphoblastoid_cell	Blood	Kasowski M, et al. Extensive variation in chromatin states across humans. Science 2013	24136358
GSM1233995	Homo sapiens	H3K27ac	lymphoblastoid_cell	Blood	Kasowski M, et al. Extensive variation in chromatin states across humans. Science 2013	24136358
GSM1254210	Homo sapiens	H3K27ac	B_cell	Bone Marrow	Chapuy B, et al. Discovery and characterization of super-enhancer-associated dependencies in diffuse large B cell lymphoma. Cancer Cell 2013	24332044
GSM1305205	Homo sapiens	H3K27ac	vein_endothelial_cell	Umbilical Vein	Brown JD, et al. NF-κB directs dynamic super enhancer formation in inflammation and atherogenesis. Mol. Cell 2014	25263595
GSM1327357	Homo sapiens	H3K27ac	macrophage		Reschen ME, et al. Lipid-induced epigenomic changes in human macrophages identify a coronary artery disease-associated variant that regulates PPAP2B Expression through Altered C/EBP-beta binding. PLoS Genet. 2015	25835000
GSM1327358	Homo sapiens	H3K27ac	macrophage		Reschen ME, et al. Lipid-induced epigenomic changes in human macrophages identify a coronary artery disease-associated variant that regulates PPAP2B Expression through Altered C/EBP-beta binding. PLoS Genet. 2015	25835000
GSM1327360	Homo sapiens	H3K27ac	macrophage		Reschen ME, et al. Lipid-induced epigenomic changes in human macrophages identify a coronary artery disease-associated variant that regulates PPAP2B Expression through Altered C/EBP-beta binding. PLoS Genet. 2015	25835000
GSM1328982	Homo sapiens	H3K27ac	prostate_epithelium	Prostate	Asangani IA, et al. Therapeutic targeting of BET bromodomain proteins in castration-resistant prostate cancer. Nature 2014	24759320
GSM1333980	Homo sapiens	H3K27ac	lymphoblastoid_cell	Blood	Gasper WC, et al. Fully automated high-throughput chromatin immunoprecipitation for ChIP-seq: identifying ChIP-quality p300 monoclonal antibodies. Sci Rep 2014	24919486
GSM1386346	Homo sapiens	H3K27ac	B_cell		Sabò A, et al. Selective transcriptional regulation by Myc in cellular growth control and lymphomagenesis. Nature 2014	25043028
GSM1418963	Homo sapiens	H3K27ac	lung_epithelium	Lung	Sammons MA, et al. TP53 engagement with the genome occurs in distinct local chromatin environments via pioneer factor activity. Genome Res. 2015	25391375
GSM1420843	Homo sapiens	H3K27ac	lymphoblastoid_cell	Blood	del Rosario RC, et al. Sensitive detection of chromatin-altering polymorphisms reveals autoimmune disease mechanisms. Nat. Methods 2015	25799442
GSM1420868	Homo sapiens	H3K27ac	lymphoblastoid_cell	Blood	del Rosario RC, et al. Sensitive detection of chromatin-altering polymorphisms reveals autoimmune disease mechanisms. Nat. Methods 2015	25799442
GSM1446920	Homo sapiens	H3K27ac	keratinocyte		Kouwenhoven EN, et al. Transcription factor p63 bookmarks and regulates dynamic enhancers during epidermal differentiation. EMBO Rep. 2015	26034101
GSM1517089	Homo sapiens	H3K27ac	cervix_epithelium	Cervix	Kuznetsova T, et al. Glucocorticoid receptor and nuclear factor kappa-b affect three-dimensional chromatin organization. Genome Biol. 2015	26619937
GSM1517090	Homo sapiens	H3K27ac	cervix_epithelium	Cervix	Kuznetsova T, et al. Glucocorticoid receptor and nuclear factor kappa-b affect three-dimensional chromatin organization. Genome Biol. 2015	26619937
GSM1523586	Homo sapiens	H3K27ac	B_cell	Tonsil	Koues OI, et al. Enhancer sequence variants and transcription-factor deregulation synergize to construct pathogenic regulatory circuits in B-cell lymphoma. Immunity 2015	25607463
GSM1523602	Homo sapiens	H3K27ac	B_cell	Tonsil	Koues OI, et al. Enhancer sequence variants and transcription-factor deregulation synergize to construct pathogenic regulatory circuits in B-cell lymphoma. Immunity 2015	25607463
GSM1550809	Homo sapiens	H3K27ac	lymphoblastoid_cell		Grubert F, et al. Genetic Control of Chromatin States in Humans Involves Local and Distal Chromosomal Interactions. Cell 2015	26300125
GSM1550864	Homo sapiens	H3K27ac	lymphoblastoid_cell		Grubert F, et al. Genetic Control of Chromatin States in Humans Involves Local and Distal Chromosomal Interactions. Cell 2015	26300125
GSM1550883	Homo sapiens	H3K27ac	lymphoblastoid_cell		Grubert F, et al. Genetic Control of Chromatin States in Humans Involves Local and Distal Chromosomal Interactions. Cell 2015	26300125
GSM1550925	Homo sapiens	H3K27ac	lymphoblastoid_cell		Grubert F, et al. Genetic Control of Chromatin States in Humans Involves Local and Distal Chromosomal Interactions. Cell 2015	26300125
GSM1550984	Homo sapiens	H3K27ac	lymphoblastoid_cell		Grubert F, et al. Genetic Control of Chromatin States in Humans Involves Local and Distal Chromosomal Interactions. Cell 2015	26300125
GSM1571907	Homo sapiens	H3K27ac	embryonic_stem_cell		Gafni O, et al. Derivation of novel human ground state naive pluripotent stem cells. Nature 2013	24172903
GSM1571913	Homo sapiens	H3K27ac	embryonic_stem_cell		Gafni O, et al. Derivation of novel human ground state naive pluripotent stem cells. Nature 2013	24172903
GSM1670865	Homo sapiens	H3K27ac	cervix_epithelium	Cervix	Lai F, et al. Integrator mediates the biogenesis of enhancer RNAs. Nature 2015	26308897
GSM1670867	Homo sapiens	H3K27ac	cervix_epithelium	Cervix	Lai F, et al. Integrator mediates the biogenesis of enhancer RNAs. Nature 2015	26308897
GSM1670868	Homo sapiens	H3K27ac	cervix_epithelium	Cervix	Lai F, et al. Integrator mediates the biogenesis of enhancer RNAs. Nature 2015	26308897
GSM1670870	Homo sapiens	H3K27ac	cervix_epithelium	Cervix	Lai F, et al. Integrator mediates the biogenesis of enhancer RNAs. Nature 2015	26308897
GSM1670871	Homo sapiens	H3K27ac	cervix_epithelium	Cervix	Lai F, et al. Integrator mediates the biogenesis of enhancer RNAs. Nature 2015	26308897
GSM1681924	Homo sapiens	H3K27ac	macrophage		Pacheco MP, et al. Integrated metabolic modelling reveals cell-type specific epigenetic control points of the macrophage metabolic network. BMC Genomics 2015	26480823
GSM1693019	Homo sapiens	H3K27ac	breast_epithelium	Breast	Su Y, et al. Somatic Cell Fusions Reveal Extensive Heterogeneity in Basal-like Breast Cancer. Cell Rep 2015	26051943
GSM1705251	Homo sapiens	H3K27ac	embryonic_stem_cell	Embryo	Ji X, et al. 3D Chromosome Regulatory Landscape of Human Pluripotent Cells. Cell Stem Cell 2016	26686465
GSM1705260	Homo sapiens	H3K27ac	embryonic_stem_cell	Embryo	Ji X, et al. 3D Chromosome Regulatory Landscape of Human Pluripotent Cells. Cell Stem Cell 2016	26686465
GSM1847877	Homo sapiens	H3K27ac	CD8-positive,_alpha-beta_T_cell	Blood	Limbach M, et al. Epigenetic profiling in CD4+ and CD8+ T cells from Graves' disease patients reveals changes in genes associated with T cell receptor signaling. J. Autoimmun. 2015	26459776
GSM1847884	Homo sapiens	H3K27ac	CD8-positive,_alpha-beta_T_cell	Blood	Limbach M, et al. Epigenetic profiling in CD4+ and CD8+ T cells from Graves' disease patients reveals changes in genes associated with T cell receptor signaling. J. Autoimmun. 2015	26459776
GSM1847893	Homo sapiens	H3K27ac	CD8-positive,_alpha-beta_T_cell	Blood	Limbach M, et al. Epigenetic profiling in CD4+ and CD8+ T cells from Graves' disease patients reveals changes in genes associated with T cell receptor signaling. J. Autoimmun. 2015	26459776
GSM1847905	Homo sapiens	H3K27ac	CD8-positive,_alpha-beta_T_cell	Blood	Limbach M, et al. Epigenetic profiling in CD4+ and CD8+ T cells from Graves' disease patients reveals changes in genes associated with T cell receptor signaling. J. Autoimmun. 2015	26459776
GSM1847914	Homo sapiens	H3K27ac	CD8-positive,_alpha-beta_T_cell	Blood	Limbach M, et al. Epigenetic profiling in CD4+ and CD8+ T cells from Graves' disease patients reveals changes in genes associated with T cell receptor signaling. J. Autoimmun. 2015	26459776
GSM1898290	Homo sapiens	H3K27ac	skin_fibroblast	Skin	Torres CM, et al. The linker histone H1.0 generates epigenetic and functional intratumor heterogeneity. Science 2016	27708074
GSM1898293	Homo sapiens	H3K27ac	skin_fibroblast	Skin	Torres CM, et al. The linker histone H1.0 generates epigenetic and functional intratumor heterogeneity. Science 2016	27708074
GSM1898299	Homo sapiens	H3K27ac	skin_fibroblast	Skin	Torres CM, et al. The linker histone H1.0 generates epigenetic and functional intratumor heterogeneity. Science 2016	27708074
GSM1970132	Homo sapiens	H3K27ac	lung_epithelium	Lung	Smith DK, Yang J, Liu ML, Zhang CL. Small Molecules Modulate Chromatin Accessibility to Promote NEUROG2-Mediated Fibroblast-to-Neuron Reprogramming. Stem Cell Reports 2016 Nov 8;7(5):955-969.	28157484
GSM1970133	Homo sapiens	H3K27ac	lung_epithelium	Lung	Smith DK, Yang J, Liu ML, Zhang CL. Small Molecules Modulate Chromatin Accessibility to Promote NEUROG2-Mediated Fibroblast-to-Neuron Reprogramming. Stem Cell Reports 2016 Nov 8;7(5):955-969.	28157484
GSM1970134	Homo sapiens	H3K27ac	lung_epithelium	Fetal Lung	Smith DK, Yang J, Liu ML, Zhang CL. Small Molecules Modulate Chromatin Accessibility to Promote NEUROG2-Mediated Fibroblast-to-Neuron Reprogramming. Stem Cell Reports 2016 Nov 8;7(5):955-969.	28157484
GSM2035810	Homo sapiens	H3K27ac	keratinocyte	Skin	Klein RH, et al. GRHL3 binding and enhancers rearrange as epidermal keratinocytes transition between functional states. PLoS Genet. 2017	28445475
GSM2035816	Homo sapiens	H3K27ac	keratinocyte	Skin	Klein RH, et al. GRHL3 binding and enhancers rearrange as epidermal keratinocytes transition between functional states. PLoS Genet. 2017	28445475
GSM2060768	Homo sapiens	H3K27ac	prostate_epithelium	Prostate	Vald�s-Mora F, Gould CM, Colino-Sanguino Y, Qu W et al. Acetylated histone variant H2A.Z is involved in the activation of neo-enhancers in prostate cancer. Nat Commun 2017 Nov 7;8(1):1346.	29116202
GSM2100292	Homo sapiens	H3K27ac	B_cell		Jiang Y, et al. CREBBP Inactivation Promotes the Development of HDAC3-Dependent Lymphomas. Cancer Discov 2016	27733359
GSM2151907	Homo sapiens	H3K27ac	skin_fibroblast	Skin	Kim DE, et al. Convergent roles of ATF3 and CSL in chromatin control of cancer-associated fibroblast activation. J. Exp. Med.	28684431
GSM2151908	Homo sapiens	H3K27ac	skin_fibroblast	Skin	Kim DE, et al. Convergent roles of ATF3 and CSL in chromatin control of cancer-associated fibroblast activation. J. Exp. Med.	28684431
GSM2151909	Homo sapiens	H3K27ac	skin_fibroblast	Skin	Kim DE, et al. Convergent roles of ATF3 and CSL in chromatin control of cancer-associated fibroblast activation. J. Exp. Med.	28684431
GSM2151910	Homo sapiens	H3K27ac	skin_fibroblast	Skin	Kim DE, et al. Convergent roles of ATF3 and CSL in chromatin control of cancer-associated fibroblast activation. J. Exp. Med.	28684431
GSM2171416	Homo sapiens	H3K27ac	kidney_epithelial_cell	Kidney	Savitsky P, et al. Multivalent Histone and DNA Engagement by a PHD/BRD/PWWP Triple Reader Cassette Recruits ZMYND8 to K14ac-Rich Chromatin. Cell Rep 2016	27926874
GSM2247241	Homo sapiens	H3K27ac	keratinocyte		Rubin AJ, et al. Lineage-specific dynamic and pre-established enhancer-promoter contacts cooperate in terminal differentiation. Nat. Genet.	28805829
GSM2247244	Homo sapiens	H3K27ac	keratinocyte		Rubin AJ, et al. Lineage-specific dynamic and pre-established enhancer-promoter contacts cooperate in terminal differentiation. Nat. Genet.	28805829
GSM2247245	Homo sapiens	H3K27ac	keratinocyte		Rubin AJ, et al. Lineage-specific dynamic and pre-established enhancer-promoter contacts cooperate in terminal differentiation. Nat. Genet.	28805829
GSM2247246	Homo sapiens	H3K27ac	keratinocyte		Rubin AJ, et al. Lineage-specific dynamic and pre-established enhancer-promoter contacts cooperate in terminal differentiation. Nat. Genet.	28805829
GSM2279957	Homo sapiens	H3K27ac	cardiac_muscle_cell		Ang YS, Rivas RN, Ribeiro AJS, Srivas R et al. Disease Model of GATA4 Mutation Reveals Transcription Factor Cooperativity in Human Cardiogenesis. Cell 2016 Dec 15;167(7):1734-1749.e22.	27984724
GSM2279989	Homo sapiens	H3K27ac	cardiac_muscle_cell		Ang YS, Rivas RN, Ribeiro AJS, Srivas R et al. Disease Model of GATA4 Mutation Reveals Transcription Factor Cooperativity in Human Cardiogenesis. Cell 2016 Dec 15;167(7):1734-1749.e22.	27984724
GSM2280013	Homo sapiens	H3K27ac	cardiac_muscle_cell		Ang YS, Rivas RN, Ribeiro AJS, Srivas R et al. Disease Model of GATA4 Mutation Reveals Transcription Factor Cooperativity in Human Cardiogenesis. Cell 2016 Dec 15;167(7):1734-1749.e22.	27984724
GSM2280036	Homo sapiens	H3K27ac	cardiac_muscle_cell		Ang YS, Rivas RN, Ribeiro AJS, Srivas R et al. Disease Model of GATA4 Mutation Reveals Transcription Factor Cooperativity in Human Cardiogenesis. Cell 2016 Dec 15;167(7):1734-1749.e22.	27984724
GSM2293425	Homo sapiens	H3K27ac	kidney_epithelial_cell	Kidney	Yao X, et al. VHL Deficiency Drives Enhancer Activation of Oncogenes in Clear Cell Renal Cell Carcinoma. Cancer Discov	28893800
GSM2293442	Homo sapiens	H3K27ac	kidney_epithelial_cell	Kidney	Yao X, et al. VHL Deficiency Drives Enhancer Activation of Oncogenes in Clear Cell Renal Cell Carcinoma. Cancer Discov	28893800
GSM2293458	Homo sapiens	H3K27ac	kidney_epithelial_cell	Kidney	Yao X, et al. VHL Deficiency Drives Enhancer Activation of Oncogenes in Clear Cell Renal Cell Carcinoma. Cancer Discov	28893800
GSM2293474	Homo sapiens	H3K27ac	kidney_epithelial_cell	Kidney	Yao X, et al. VHL Deficiency Drives Enhancer Activation of Oncogenes in Clear Cell Renal Cell Carcinoma. Cancer Discov	28893800
GSM2310582	Homo sapiens	H3K27ac	macrophage	Blood	Arts RJ, et al. Glutaminolysis and Fumarate Accumulation Integrate Immunometabolic and Epigenetic Programs in Trained Immunity. Cell Metab. 2016	27866838
GSM2310584	Homo sapiens	H3K27ac	macrophage	Blood	Arts RJ, et al. Glutaminolysis and Fumarate Accumulation Integrate Immunometabolic and Epigenetic Programs in Trained Immunity. Cell Metab. 2016	27866838
GSM2359487	Homo sapiens	H3K27ac	skin_fibroblast	Skin	Rusan M, et al. Suppression of Adaptive Responses to Targeted Cancer Therapy by Transcriptional Repression. Cancer Discov	29054992
GSM2359489	Homo sapiens	H3K27ac	lung_epithelium	Lung	Rusan M, et al. Suppression of Adaptive Responses to Targeted Cancer Therapy by Transcriptional Repression. Cancer Discov	29054992
GSM2359491	Homo sapiens	H3K27ac	lung_epithelium	Lung	Rusan M, et al. Suppression of Adaptive Responses to Targeted Cancer Therapy by Transcriptional Repression. Cancer Discov	29054992
GSM2359494	Homo sapiens	H3K27ac	lung_epithelium	Lung	Rusan M, et al. Suppression of Adaptive Responses to Targeted Cancer Therapy by Transcriptional Repression. Cancer Discov	29054992
GSM2359495	Homo sapiens	H3K27ac	lung_epithelium	Lung	Rusan M, et al. Suppression of Adaptive Responses to Targeted Cancer Therapy by Transcriptional Repression. Cancer Discov	29054992
GSM2359497	Homo sapiens	H3K27ac	lung_epithelium	Lung	Rusan M, et al. Suppression of Adaptive Responses to Targeted Cancer Therapy by Transcriptional Repression. Cancer Discov	29054992
GSM2386720	Homo sapiens	H3K27ac	B_cell	Tonsil	Zhang J, et al. The CREBBP Acetyltransferase Is a Haploinsufficient Tumor Suppressor in B-cell Lymphoma. Cancer Discov 2017	28069569
GSM2386722	Homo sapiens	H3K27ac	B_cell	Tonsil	Zhang J, et al. The CREBBP Acetyltransferase Is a Haploinsufficient Tumor Suppressor in B-cell Lymphoma. Cancer Discov 2017	28069569
GSM2394402	Homo sapiens	H3K27ac	aortic_endothelial_cell		Hogan NT, et al. Transcriptional networks specifying homeostatic and inflammatory programs of gene expression in human aortic endothelial cells. Elife	28585919
GSM2394405	Homo sapiens	H3K27ac	aortic_endothelial_cell		Hogan NT, et al. Transcriptional networks specifying homeostatic and inflammatory programs of gene expression in human aortic endothelial cells. Elife	28585919
GSM2394406	Homo sapiens	H3K27ac	aortic_endothelial_cell		Hogan NT, et al. Transcriptional networks specifying homeostatic and inflammatory programs of gene expression in human aortic endothelial cells. Elife	28585919
GSM2442790	Homo sapiens	H3K27ac	vein_endothelial_cell	Umbilical Vein	Chen J, Fu Y, Day DS, Sun Y et al. VEGF amplifies transcription through ETS1 acetylation to enable angiogenesis. Nat Commun 2017 Aug 29;8(1):383.	28851877
GSM2473265	Homo sapiens	H3K27ac	B_cell	Blood	Shah N, Maqbool MA, Yahia Y, El Aabidine AZ et al. Tyrosine-1 of RNA Polymerase II CTD Controls Global Termination of Gene Transcription in Mammals. Mol Cell 2018 Jan 4;69(1):48-61.e6.	29304333
GSM2476261	Homo sapiens	H3K27ac	breast_epithelium	Breast	Liu Y, et al. Transcriptional landscape of the human cell cycle. Proc. Natl. Acad. Sci. U.S.A. 2017	28289232
GSM2483417	Homo sapiens	H3K27ac	breast_epithelium	Breast	Zarnegar MA, Reinitz F, Newman AM, Clarke MF. Targeted chromatin ligation, a robust epigenetic profiling technique for small cell numbers. Nucleic Acids Res 2017 Sep 29;45(17):e153.	28973448
GSM2483418	Homo sapiens	H3K27ac	breast_epithelium	Breast	Zarnegar MA, Reinitz F, Newman AM, Clarke MF. Targeted chromatin ligation, a robust epigenetic profiling technique for small cell numbers. Nucleic Acids Res 2017 Sep 29;45(17):e153.	28973448
GSM2483422	Homo sapiens	H3K27ac	breast_epithelium	Breast	Zarnegar MA, Reinitz F, Newman AM, Clarke MF. Targeted chromatin ligation, a robust epigenetic profiling technique for small cell numbers. Nucleic Acids Res 2017 Sep 29;45(17):e153.	28973448
GSM2483423	Homo sapiens	H3K27ac	breast_epithelium	Breast	Zarnegar MA, Reinitz F, Newman AM, Clarke MF. Targeted chromatin ligation, a robust epigenetic profiling technique for small cell numbers. Nucleic Acids Res 2017 Sep 29;45(17):e153.	28973448
GSM2496161	Homo sapiens	H3K27ac	keratinocyte		Rubin AJ, et al. Lineage-specific dynamic and pre-established enhancer-promoter contacts cooperate in terminal differentiation. Nat. Genet.	28805829
GSM2496164	Homo sapiens	H3K27ac	keratinocyte		Rubin AJ, et al. Lineage-specific dynamic and pre-established enhancer-promoter contacts cooperate in terminal differentiation. Nat. Genet.	28805829
GSM2496165	Homo sapiens	H3K27ac	keratinocyte		Rubin AJ, et al. Lineage-specific dynamic and pre-established enhancer-promoter contacts cooperate in terminal differentiation. Nat. Genet.	28805829
GSM2507475	Homo sapiens	H3K27ac	pluripotent_stem_cell		HD iPSC Consortium , et al. Developmental alterations in Huntington's disease neural cells and pharmacological rescue in cells and mice. Nat. Neurosci. 2017	28319609
GSM2516777	Homo sapiens	H3K27ac	skin_fibroblast	Skin	Gelato KA, et al. Super-enhancers define a proliferative PGC-1α-expressing melanoma subgroup sensitive to BET inhibition. Oncogene	28991225
GSM2516780	Homo sapiens	H3K27ac	skin_fibroblast	Skin	Gelato KA, et al. Super-enhancers define a proliferative PGC-1α-expressing melanoma subgroup sensitive to BET inhibition. Oncogene	28991225
GSM2516783	Homo sapiens	H3K27ac	skin_fibroblast	Skin	Gelato KA, et al. Super-enhancers define a proliferative PGC-1α-expressing melanoma subgroup sensitive to BET inhibition. Oncogene	28991225
GSM2544238	Homo sapiens	H3K27ac	macrophage		Phanstiel DH, et al. Static and Dynamic DNA Loops form AP-1-Bound Activation Hubs during Macrophage Development. Mol. Cell	28890333
GSM2544239	Homo sapiens	H3K27ac	macrophage		Phanstiel DH, et al. Static and Dynamic DNA Loops form AP-1-Bound Activation Hubs during Macrophage Development. Mol. Cell	28890333
GSM2550184	Homo sapiens	H3K27ac	pluripotent_stem_cell		Zhao MT, et al. Cell Type-Specific Chromatin Signatures Underline Regulatory DNA Elements in Human Induced Pluripotent Stem Cells and Somatic Cells. Circ. Res.	29030344
GSM2550226	Homo sapiens	H3K27ac	pluripotent_stem_cell		Zhao MT, et al. Cell Type-Specific Chromatin Signatures Underline Regulatory DNA Elements in Human Induced Pluripotent Stem Cells and Somatic Cells. Circ. Res.	29030344
GSM2550247	Homo sapiens	H3K27ac	pluripotent_stem_cell		Zhao MT, et al. Cell Type-Specific Chromatin Signatures Underline Regulatory DNA Elements in Human Induced Pluripotent Stem Cells and Somatic Cells. Circ. Res.	29030344
GSM2572314	Homo sapiens	H3K27ac	keratinocyte	Foreskin	Shen Y, et al. Epigenetic and genetic dissections of UV-induced global gene dysregulation in skin cells through multi-omics analyses. Sci Rep 2017	28211524
GSM2572315	Homo sapiens	H3K27ac	keratinocyte	Foreskin	Shen Y, et al. Epigenetic and genetic dissections of UV-induced global gene dysregulation in skin cells through multi-omics analyses. Sci Rep 2017	28211524
GSM2648926	Homo sapiens	H3K27ac	embryonic_stem_cell	Embryo	Barakat TS, Halbritter F, Zhang M, Rendeiro AF et al. Functional Dissection of the Enhancer Repertoire in Human Embryonic Stem Cells. Cell Stem Cell 2018 Aug 2;23(2):276-288.e8.	30033119
GSM2671297	Homo sapiens	H3K27ac	breast_epithelium	Breast	Hafner A, et al. p53 pulses lead to distinct patterns of gene expression albeit similar DNA-binding dynamics. Nat. Struct. Mol. Biol.	28825732
GSM2671298	Homo sapiens	H3K27ac	breast_epithelium	Breast	Hafner A, et al. p53 pulses lead to distinct patterns of gene expression albeit similar DNA-binding dynamics. Nat. Struct. Mol. Biol.	28825732
GSM2671300	Homo sapiens	H3K27ac	breast_epithelium	Breast	Hafner A, et al. p53 pulses lead to distinct patterns of gene expression albeit similar DNA-binding dynamics. Nat. Struct. Mol. Biol.	28825732
GSM2676312	Homo sapiens	H3K27ac	breast_epithelium	Breast	He L, Pratt H, Gao M, Wei F et al. YAP and TAZ are transcriptional co-activators of AP-1 proteins and STAT3 during breast cellular transformation. Elife 2021 Aug 31;10.	34463254
GSM2695649	Homo sapiens	H3K27ac	macrophage	Blood	Czimmerer Z, et al. Extensive and functional overlap of the STAT6 and RXR cistromes in the active enhancer repertoire of human CD14+ monocyte derived differentiating macrophages. Mol. Cell. Endocrinol.	28774779
GSM2870647	Homo sapiens	H3K27ac	lung_epithelium	Lung	Morrow JJ, et al. Positively selected enhancer elements endow osteosarcoma cells with metastatic competence. Nat. Med.	29334376
GSM733646	Homo sapiens	H3K27ac	lung_epithelium	Lung	ENCODE Project Consortium , et al. An integrated encyclopedia of DNA elements in the human genome. Nature 2012	22955616
GSM733662	Homo sapiens	H3K27ac	skin_fibroblast	Skin	ENCODE Project Consortium , et al. An integrated encyclopedia of DNA elements in the human genome. Nature 2012	22955616
GSM733684	Homo sapiens	H3K27ac	cervix_epithelium	Cervix	ENCODE Project Consortium , et al. An integrated encyclopedia of DNA elements in the human genome. Nature 2012	22955616
GSM752965	Homo sapiens	H3K27ac	pluripotent_stem_cell	Foreskin	Lister R, et al. Human DNA methylomes at base resolution show widespread epigenomic differences. Nature 2009	19829295
GSM752966	Homo sapiens	H3K27ac	pluripotent_stem_cell	Foreskin	Lister R, et al. Human DNA methylomes at base resolution show widespread epigenomic differences. Nature 2009	19829295
GSM767341	Homo sapiens	H3K27ac	embryonic_stem_cell	Embryo	Lister R, et al. Human DNA methylomes at base resolution show widespread epigenomic differences. Nature 2009	19829295
GSM767342	Homo sapiens	H3K27ac	embryonic_stem_cell	Embryo	Lister R, et al. Human DNA methylomes at base resolution show widespread epigenomic differences. Nature 2009	19829295
GSM785500	Homo sapiens	H3K27ac	macrophage		Pham TH, et al. Dynamic epigenetic enhancer signatures reveal key transcription factors associated with monocytic differentiation states. Blood 2012	22550342
GSM809015	Homo sapiens	H3K27ac	vein_endothelial_cell	Umbilical Vein	Maejima T, et al. Direct evidence for pitavastatin induced chromatin structure change in the KLF4 gene in endothelial cells. PLoS ONE 2014	24797675
GSM818031	Homo sapiens	H3K27ac	embryonic_stem_cell	Embryo	Lister R, et al. Human DNA methylomes at base resolution show widespread epigenomic differences. Nature 2009	19829295
GSM864035	Homo sapiens	H3K27ac	embryonic_stem_cell	Embryo	Lister R, et al. Human DNA methylomes at base resolution show widespread epigenomic differences. Nature 2009	19829295
GSM894063	Homo sapiens	H3K27ac	B_cell		Lin CY, et al. Transcriptional amplification in tumor cells with elevated c-Myc. Cell 2012	23021215
GSM894067	Homo sapiens	H3K27ac	lung_epithelium	Lung	Lin CY, et al. Transcriptional amplification in tumor cells with elevated c-Myc. Cell 2012	23021215
GSM945521	Homo sapiens	H3K27ac	vein_endothelial_cell	Umbilical Vein	Inoue T, et al. Cross-enhancement of ANGPTL4 transcription by HIF1 alpha and PPAR beta/delta is the result of the conformational proximity of two response elements. Genome Biol. 2014	24721177
GSM958156	Homo sapiens	H3K27ac	keratinocyte	Foreskin	Bernstein BE, et al. The NIH Roadmap Epigenomics Mapping Consortium. Nat. Biotechnol. 2010	20944595
GSM986078	Homo sapiens	H3K27ac	breast_epithelium	Breast	Theodorou V, et al. GATA3 acts upstream of FOXA1 in mediating ESR1 binding by shaping enhancer accessibility. Genome Res. 2013	23172872
GSM998996	Homo sapiens	H3K27ac	B_cell	Blood	Andersson R, et al. An atlas of active enhancers across human cell types and tissues. Nature 2014	24670763
GSM999000	Homo sapiens	H3K27ac	CD8-positive,_alpha-beta_T_cell	Blood	Andersson R, et al. An atlas of active enhancers across human cell types and tissues. Nature 2014	24670763
GSM999001	Homo sapiens	H3K27ac	CD8-positive,_alpha-beta_T_cell	Blood	Andersson R, et al. An atlas of active enhancers across human cell types and tissues. Nature 2014	24670763
